# Supplementary material for: Redetermination of tetra­kis(N,N-diethyl­dithio­carbamato)tin(IV)
Source: Acta Crystallogr Sect E Struct Rep Online. 2009 May 23;65(Pt 6):m675. doi: 10.1107/S1600536809018522 (PMC2969649; doi:10.1107/S1600536809018522)
Supplement: Supplementary file 1 [file e-65-0m675-sup1.cif]

##############################################################################
###                                                                        ###
###        Electronic paper (Acta Crystallographica Section E)             ###
###                                                                        ###
##############################################################################
#                                                                            #
# This CIF contains the data in a paper accepted for publication in Acta     #
# Crystallographica Section E. It conforms to the requirements of Notes      #
# for Authors for Section E, and has been peer reviewed under the auspices   #
# of the IUCr Commission on Journals.                                        #
#                                                                            #
# Full details of the Crystallographic Information File format               #
# are given in the paper "The Crystallographic Information File (CIF):       #
# a New Standard Archive File for Crystallography" by S. R. Hall, F. H.      #
# Allen and I. D. Brown [Acta Cryst. (1991), A47, 655-685].                  #
#                                                                            #
# The current version of the core CIF dictionary is obtainable from          #
# ftp://ftp.iucr.org/pub/cif_core.dic. The current version number is 2.4.    #
#                                                                            #
# Software is freely available for graphical display of the structure(s) in  #
# this CIF.  For information consult the CIF home page http://www.iucr.org/  #
# cif/home.html                                                              #
#                                                                            #
# This file may be used for bona fide research purposes within the           #
# scientific community so long as proper attribution is given to the journal # 
# article from which it was obtained.                                        #
#                                                                            #
##############################################################################
                                             
data_I
_audit_creation_method
;
CrysAlis RED, Oxford Diffraction Ltd.,
Version 1.171.32.29 (release 10-06-2008 CrysAlis171 .NET)
(compiled Jun 10 2008,16:49:55)
;
_chemical_name_systematic
;
tetrakis(<i>N</i>,<i>N</i>-diethyldithiocarbamato)tin(IV)
;
_chemical_name_common     ?
_chemical_formula_moiety     'C20 H40 N4 S8 Sn'
_chemical_formula_sum     'C20 H40 N4 S8 Sn'
_chemical_formula_iupac     '[Sn (C5 H10 N1 S2)4]'
_chemical_formula_weight     711.73
_chemical_melting_point     ?
_symmetry_cell_setting     monoclinic
_symmetry_space_group_name_H-M     'C 2/c'
_symmetry_space_group_name_Hall     '-C 2yc'
loop_
    _symmetry_equiv_pos_as_xyz
    'x, y, z'
    '-x, y, -z+1/2'
    'x+1/2, y+1/2, z'
    '-x+1/2, y+1/2, -z+1/2'
    '-x, -y, -z'
    'x, -y, z-1/2'
    '-x+1/2, -y+1/2, -z'
    'x+1/2, -y+1/2, z-1/2'
_cell_length_a     16.3250(2)
_cell_length_b     15.7544(2)
_cell_length_c     13.9478(2)
_cell_angle_alpha     90.0
_cell_angle_beta     118.995(2)
_cell_angle_gamma     90.0
_cell_volume     3137.64(8)
_cell_formula_units_Z     4
_cell_measurement_reflns_used     33587
_cell_measurement_theta_min     2.9543
_cell_measurement_theta_max     37.7093
_cell_measurement_temperature     293(2)
_exptl_crystal_description     'prism'
_exptl_crystal_colour     'orange'
_exptl_crystal_size_max     0.3
_exptl_crystal_size_mid     0.25
_exptl_crystal_size_min     0.2
_exptl_crystal_density_diffrn     1.507
_exptl_crystal_density_meas     ?
_exptl_crystal_density_method     'not measured'
_exptl_crystal_F_000     1464
_exptl_absorpt_coefficient_mu     1.364
_exptl_absorpt_correction_type     'multi-scan'
_exptl_absorpt_process_details     '(CrysAlis RED; Oxford Diffraction, 2008)'
_exptl_absorpt_correction_T_min     0.79415
_exptl_absorpt_correction_T_max     1.00000
_exptl_special_details
;
;
_diffrn_ambient_temperature     293(2)
_diffrn_radiation_type     'Mo K\a'
_diffrn_radiation_wavelength     0.7107
_diffrn_radiation_source     'Enhance (Mo) X-ray Source'
_diffrn_radiation_monochromator     'graphite'
_diffrn_measurement_device_type     'Oxford Diffraction GEMINI'
_diffrn_measurement_method     \p
_diffrn_detector_area_resol_mean     10.4186
_diffrn_reflns_number     64449
_diffrn_reflns_av_R_equivalents     0.0239
_diffrn_reflns_av_sigmaI/netI     0.0150
_diffrn_reflns_theta_min     2.97
_diffrn_reflns_theta_max     37.86
_diffrn_reflns_theta_full     37.86
_diffrn_measured_fraction_theta_max     0.964
_diffrn_measured_fraction_theta_full     0.964
_diffrn_reflns_limit_h_min     -27
_diffrn_reflns_limit_h_max     27
_diffrn_reflns_limit_k_min     -27
_diffrn_reflns_limit_k_max     27
_diffrn_reflns_limit_l_min     -23
_diffrn_reflns_limit_l_max     23
_refine_special_details
;
Refinement of <i>F</i>^2^ against ALL reflections. The weighted <i>R</i>-factor
<i>wR</i> and goodness of fit <i>S</i> are based on <i>F</i>^2^, conventional
<i>R</i>-factors <i>R</i> are based on <i>F</i>, with <i>F</i> set to zero for
negative <i>F</i>^2^. The threshold expression of <i>F</i>^2^ >
\s(<i>F</i>^2^) is used only for calculating <i>R</i>-factors(gt) <i>etc</i>.
and is not relevant to the choice of reflections for refinement.
<i>R</i>-factors based on <i>F</i>^2^ are statistically about twice as large
as those based on <i>F</i>, and <i>R</i>- factors based on ALL data will be
even larger.
;
_reflns_number_total     8173
_reflns_number_gt     6349
_reflns_threshold_expression     I>2\s(I)
_refine_ls_structure_factor_coef     Fsqd
_refine_ls_matrix_type     full
_refine_ls_R_factor_all     0.0537
_refine_ls_R_factor_gt     0.0372
_refine_ls_wR_factor_gt     0.1318
_refine_ls_wR_factor_ref     0.1446
_refine_ls_goodness_of_fit_ref     1.065
_refine_ls_restrained_S_all     1.065
_refine_ls_number_reflns     8173
_refine_ls_number_parameters     150
_refine_ls_number_restraints     0
_refine_ls_hydrogen_treatment     constr
_refine_ls_weighting_scheme     calc
_refine_ls_weighting_details
                    'calc w=1/[\s^2^(Fo^2^)+(0.1P)^2^] where P=(Fo^2^+2Fc^2^)/3'
_atom_sites_solution_hydrogens     geom
_atom_sites_solution_primary     direct
_atom_sites_solution_secondary     difmap
_refine_ls_shift/su_max     0.001
_refine_ls_shift/su_mean     0.000
_refine_diff_density_max     1.237
_refine_diff_density_min     -0.606
_refine_ls_extinction_method     none
_refine_ls_extinction_coef     ?
loop_
    _atom_type_symbol
    _atom_type_description
    _atom_type_scat_dispersion_real
    _atom_type_scat_dispersion_imag
    _atom_type_scat_source
    'C' 'C' 0.0033 0.0016
                         'International Tables Vol C Tables 4.2.6.8 and 6.1.1.4'
    'N' 'N' 0.0061 0.0033
                         'International Tables Vol C Tables 4.2.6.8 and 6.1.1.4'
    'S' 'S' 0.1246 0.1234
                         'International Tables Vol C Tables 4.2.6.8 and 6.1.1.4'
    'Sn' 'Sn' -0.6537 1.4246
                         'International Tables Vol C Tables 4.2.6.8 and 6.1.1.4'
    'H' 'H' 0.0000 0.0000
                         'International Tables Vol C Tables 4.2.6.8 and 6.1.1.4'
_computing_data_collection     'CrysAlis CCD (Oxford Diffraction, 2008)'
_computing_cell_refinement     'CrysAlis RED (Oxford Diffraction, 2008)'
_computing_data_reduction     'CrysAlis RED (Oxford Diffraction, 2008)'
_computing_structure_solution     'SHELXS97 (Sheldrick, 2008)'
_computing_structure_refinement     'SHELXL97 (Sheldrick, 2008)'
_computing_molecular_graphics     'PLATON (Spek, 2009)'
_computing_publication_material     'SHELXL97 (Sheldrick, 2008)'
loop_
    _atom_site_type_symbol
    _atom_site_label
    _atom_site_fract_x
    _atom_site_fract_y
    _atom_site_fract_z
    _atom_site_U_iso_or_equiv
    _atom_site_adp_type
    _atom_site_calc_flag
    _atom_site_refinement_flags
    _atom_site_occupancy
    _atom_site_disorder_assembly
    _atom_site_disorder_group
    Sn Sn 1.0000 0.202248(11) 0.2500 0.03412(6) Uani d S 1 . .
    S S4 0.80944(4) 0.24306(5) 0.33596(5) 0.05278(14) Uani d . 1 . .
    S S3 1.17240(3) 0.16968(3) 0.37176(4) 0.03869(10) Uani d . 1 . .
    S S2 1.01793(3) 0.09568(4) 0.39719(5) 0.04590(12) Uani d . 1 . .
    S S1 0.98344(4) 0.32210(4) 0.35808(4) 0.04406(12) Uani d . 1 . .
    C C1 0.91736(14) 0.27902(13) 0.41621(15) 0.0378(3) Uani d . 1 . .
    N N1 0.95774(13) 0.28033(13) 0.52591(14) 0.0433(3) Uani d . 1 . .
    C C2 0.9021(2) 0.25988(19) 0.5803(2) 0.0554(6) Uani d . 1 . .
    H H2A 0.8384 0.2794 0.5345 0.066 Uiso calc R 1 . .
    H H2B 0.9278 0.2905 0.6492 0.066 Uiso calc R 1 . .
    C C3 0.9003(3) 0.1671(3) 0.6025(3) 0.0771(9) Uani d . 1 . .
    H H3A 0.8628 0.1579 0.6374 0.116 Uiso calc R 1 . .
    H H3B 0.9630 0.1476 0.6497 0.116 Uiso calc R 1 . .
    H H3C 0.8740 0.1364 0.5346 0.116 Uiso calc R 1 . .
    C C4 1.05786(18) 0.29665(16) 0.5989(2) 0.0528(6) Uani d . 1 . .
    H H4A 1.0920 0.2834 0.5601 0.063 Uiso calc R 1 . .
    H H4B 1.0802 0.2589 0.6615 0.063 Uiso calc R 1 . .
    C C5 1.0788(2) 0.3865(2) 0.6392(2) 0.0725(8) Uani d . 1 . .
    H H5A 1.1450 0.3930 0.6861 0.109 Uiso calc R 1 . .
    H H5B 1.0466 0.3998 0.6794 0.109 Uiso calc R 1 . .
    H H5C 1.0583 0.4243 0.5778 0.109 Uiso calc R 1 . .
    C C6 1.13681(12) 0.10712(12) 0.44702(14) 0.0351(3) Uani d . 1 . .
    N N2 1.19789(12) 0.06819(10) 0.53695(14) 0.0405(3) Uani d . 1 . .
    C C7 1.29923(14) 0.07507(16) 0.5782(2) 0.0543(6) Uani d . 1 . .
    H H7A 1.3309 0.0810 0.6574 0.065 Uiso calc R 1 . .
    H H7B 1.3121 0.1256 0.5480 0.065 Uiso calc R 1 . .
    C C8 1.3367(3) -0.0006(3) 0.5485(4) 0.0923(13) Uani d . 1 . .
    H H8A 1.4028 0.0062 0.5761 0.139 Uiso calc R 1 . .
    H H8B 1.3059 -0.0063 0.4702 0.139 Uiso calc R 1 . .
    H H8C 1.3256 -0.0505 0.5800 0.139 Uiso calc R 1 . .
    C C9 1.16890(17) 0.01398(14) 0.60174(17) 0.0477(5) Uani d . 1 . .
    H H9A 1.1044 -0.0033 0.5556 0.057 Uiso calc R 1 . .
    H H9B 1.2072 -0.0369 0.6238 0.057 Uiso calc R 1 . .
    C C10 1.1771(4) 0.0561(3) 0.7004(3) 0.0904(12) Uani d . 1 . .
    H H10A 1.1575 0.0176 0.7388 0.136 Uiso calc R 1 . .
    H H10B 1.1380 0.1056 0.6793 0.136 Uiso calc R 1 . .
    H H10C 1.2410 0.0723 0.7473 0.136 Uiso calc R 1 . .
loop_
    _atom_site_aniso_label
    _atom_site_aniso_U_11
    _atom_site_aniso_U_22
    _atom_site_aniso_U_33
    _atom_site_aniso_U_12
    _atom_site_aniso_U_13
    _atom_site_aniso_U_23
    Sn 0.02512(8) 0.04321(10) 0.03155(9) 0.000 0.01177(6) 0.000
    S4 0.0354(2) 0.0764(4) 0.0425(2) -0.0047(2) 0.01571(19) -0.0066(2)
    S3 0.02504(17) 0.0478(2) 0.0397(2) -0.00161(15) 0.01292(15) 0.00968(17)
    S2 0.0283(2) 0.0557(3) 0.0517(3) -0.00264(17) 0.01786(18) 0.0135(2)
    S1 0.0497(3) 0.0484(2) 0.0412(2) -0.0090(2) 0.0277(2) -0.00716(19)
    C1 0.0360(8) 0.0449(8) 0.0333(7) 0.0028(7) 0.0175(6) -0.0020(6)
    N1 0.0409(8) 0.0569(9) 0.0330(7) -0.0002(7) 0.0186(6) -0.0033(6)
    C2 0.0600(14) 0.0738(16) 0.0439(10) -0.0090(12) 0.0344(10) -0.0115(10)
    C3 0.093(3) 0.086(2) 0.0622(17) -0.0131(19) 0.0463(18) 0.0043(15)
    C4 0.0406(11) 0.0719(16) 0.0365(9) 0.0047(9) 0.0112(8) -0.0020(8)
    C5 0.0586(16) 0.086(2) 0.0582(15) -0.0105(15) 0.0166(12) -0.0127(14)
    C6 0.0277(6) 0.0383(7) 0.0355(7) -0.0030(5) 0.0124(6) 0.0015(6)
    N2 0.0316(7) 0.0412(7) 0.0404(7) -0.0035(5) 0.0110(6) 0.0094(6)
    C7 0.0301(8) 0.0561(12) 0.0561(12) -0.0041(8) 0.0047(8) 0.0155(10)
    C8 0.0567(18) 0.079(2) 0.143(4) 0.0141(15) 0.049(2) 0.021(2)
    C9 0.0507(11) 0.0436(9) 0.0432(9) -0.0068(8) 0.0183(8) 0.0093(7)
    C10 0.144(4) 0.077(2) 0.0719(19) -0.028(2) 0.069(2) -0.0128(16)
_geom_special_details
;
All e.s.d.'s (except the e.s.d. in the dihedral angle between two l.s. planes)
are estimated using the full covariance matrix. The cell e.s.d.'s are taken
into account individually in the estimation of e.s.d.'s in distances, angles
and torsion angles; correlations between e.s.d.'s in cell parameters are only
used when they are defined by crystal symmetry. An approximate (isotropic)
treatment of cell e.s.d.'s is used for estimating e.s.d.'s involving l.s.
planes.
;
loop_
    _geom_bond_atom_site_label_1
    _geom_bond_atom_site_label_2
    _geom_bond_site_symmetry_2
    _geom_bond_distance
    _geom_bond_publ_flag
    Sn S1 . 2.5111(5) ?
    Sn S1 2_755 2.5111(5) ?
    Sn S3 2_755 2.5366(4) ?
    Sn S3 . 2.5366(4) ?
    Sn S2 . 2.5567(5) ?
    Sn S2 2_755 2.5567(5) ?
    S4 C1 . 1.663(2) ?
    S3 C6 . 1.7327(19) ?
    S2 C6 . 1.7247(18) ?
    S1 C1 . 1.769(2) ?
    C1 N1 . 1.341(2) ?
    N1 C4 . 1.470(3) ?
    N1 C2 . 1.474(3) ?
    C2 C3 . 1.497(5) ?
    C2 H2A . 0.9700 ?
    C2 H2B . 0.9700 ?
    C3 H3A . 0.9600 ?
    C3 H3B . 0.9600 ?
    C3 H3C . 0.9600 ?
    C4 C5 . 1.501(4) ?
    C4 H4A . 0.9700 ?
    C4 H4B . 0.9700 ?
    C5 H5A . 0.9600 ?
    C5 H5B . 0.9600 ?
    C5 H5C . 0.9600 ?
    C6 N2 . 1.316(2) ?
    N2 C7 . 1.468(3) ?
    N2 C9 . 1.478(3) ?
    C7 C8 . 1.488(5) ?
    C7 H7A . 0.9700 ?
    C7 H7B . 0.9700 ?
    C8 H8A . 0.9600 ?
    C8 H8B . 0.9600 ?
    C8 H8C . 0.9600 ?
    C9 C10 . 1.474(4) ?
    C9 H9A . 0.9700 ?
    C9 H9B . 0.9700 ?
    C10 H10A . 0.9600 ?
    C10 H10B . 0.9600 ?
    C10 H10C . 0.9600 ?
loop_
    _geom_angle_atom_site_label_1
    _geom_angle_atom_site_label_2
    _geom_angle_atom_site_label_3
    _geom_angle_site_symmetry_1
    _geom_angle_site_symmetry_3
    _geom_angle
    _geom_angle_publ_flag
    S1 Sn S1 . 2_755 82.48(3) ?
    S1 Sn S3 . 2_755 98.433(17) ?
    S1 Sn S3 2_755 2_755 99.063(19) ?
    S1 Sn S3 . . 99.064(19) ?
    S1 Sn S3 2_755 . 98.434(17) ?
    S3 Sn S3 2_755 . 156.66(2) ?
    S1 Sn S2 . . 90.89(2) ?
    S1 Sn S2 2_755 . 166.429(19) ?
    S3 Sn S2 2_755 . 93.599(17) ?
    S3 Sn S2 . . 70.827(15) ?
    S1 Sn S2 . 2_755 166.427(19) ?
    S1 Sn S2 2_755 2_755 90.89(2) ?
    S3 Sn S2 2_755 2_755 70.826(15) ?
    S3 Sn S2 . 2_755 93.599(17) ?
    S2 Sn S2 . 2_755 97.91(3) ?
    C6 S3 Sn . . 86.08(6) ?
    C6 S2 Sn . . 85.61(6) ?
    C1 S1 Sn . . 104.69(7) ?
    N1 C1 S4 . . 123.21(16) ?
    N1 C1 S1 . . 116.44(15) ?
    S4 C1 S1 . . 120.30(11) ?
    C1 N1 C4 . . 124.02(19) ?
    C1 N1 C2 . . 119.95(19) ?
    C4 N1 C2 . . 115.94(19) ?
    N1 C2 C3 . . 113.5(2) ?
    N1 C2 H2A . . 108.9 ?
    C3 C2 H2A . . 108.9 ?
    N1 C2 H2B . . 108.9 ?
    C3 C2 H2B . . 108.9 ?
    H2A C2 H2B . . 107.7 ?
    C2 C3 H3A . . 109.5 ?
    C2 C3 H3B . . 109.5 ?
    H3A C3 H3B . . 109.5 ?
    C2 C3 H3C . . 109.5 ?
    H3A C3 H3C . . 109.5 ?
    H3B C3 H3C . . 109.5 ?
    N1 C4 C5 . . 113.6(2) ?
    N1 C4 H4A . . 108.9 ?
    C5 C4 H4A . . 108.9 ?
    N1 C4 H4B . . 108.9 ?
    C5 C4 H4B . . 108.9 ?
    H4A C4 H4B . . 107.7 ?
    C4 C5 H5A . . 109.5 ?
    C4 C5 H5B . . 109.5 ?
    H5A C5 H5B . . 109.5 ?
    C4 C5 H5C . . 109.5 ?
    H5A C5 H5C . . 109.5 ?
    H5B C5 H5C . . 109.5 ?
    N2 C6 S2 . . 121.35(14) ?
    N2 C6 S3 . . 121.40(14) ?
    S2 C6 S3 . . 117.23(10) ?
    C6 N2 C7 . . 121.91(17) ?
    C6 N2 C9 . . 122.20(17) ?
    C7 N2 C9 . . 115.89(17) ?
    N2 C7 C8 . . 111.7(2) ?
    N2 C7 H7A . . 109.3 ?
    C8 C7 H7A . . 109.3 ?
    N2 C7 H7B . . 109.3 ?
    C8 C7 H7B . . 109.3 ?
    H7A C7 H7B . . 108.0 ?
    C7 C8 H8A . . 109.5 ?
    C7 C8 H8B . . 109.5 ?
    H8A C8 H8B . . 109.5 ?
    C7 C8 H8C . . 109.5 ?
    H8A C8 H8C . . 109.5 ?
    H8B C8 H8C . . 109.5 ?
    C10 C9 N2 . . 113.6(2) ?
    C10 C9 H9A . . 108.8 ?
    N2 C9 H9A . . 108.8 ?
    C10 C9 H9B . . 108.8 ?
    N2 C9 H9B . . 108.8 ?
    H9A C9 H9B . . 107.7 ?
    C9 C10 H10A . . 109.5 ?
    C9 C10 H10B . . 109.5 ?
    H10A C10 H10B . . 109.5 ?
    C9 C10 H10C . . 109.5 ?
    H10A C10 H10C . . 109.5 ?
    H10B C10 H10C . . 109.5 ?
data_global
_journal_date_recd_electronic     2009-04-30
_journal_date_accepted     2009-05-15
_journal_name_full     'Acta Crystallographica, Section E'
_journal_year     2009
_journal_volume     65
_journal_issue      6
_journal_page_first     m675
_journal_page_last     m675
_journal_paper_category     QM
_journal_coeditor_code     BX2209
_publ_contact_author_name
;
Coco K.Y.A.Okio
;
_publ_contact_author_address
;
Departamento de Quim\'ica, Universidad Nacional de Colombia, Bogot\'a, Colombia
;
_publ_contact_author_email     kaokio@unal.edu.co
_publ_contact_author_fax     '+57-1-3165222'
_publ_contact_author_phone     '+57-1-3165000'
_publ_section_title
;
Redetermination of tetrakis(<i>N</i>,<i>N</i>-diethyldithiocarbamato)tin(IV)
;
loop_
    _publ_author_name
    _publ_author_address
    'Coco K. Y. A. Okio'
;
Departamento de Quim\'ica, Universidad Nacional de Colombia, Sede Bogot\'a
Bogot\'a,
Colombia
;
    'Nivaldo L. Speziali'
;
Departamento de F\'isica, ICEx, UFMG, Brazil
;
_publ_section_synopsis     .
