# Supplementary material for: Redetermination of tetra­kis(N,N-diethyl­dithio­carbamato)tin(IV)
Source: Acta Crystallogr Sect E Struct Rep Online. 2009 May 23;65(Pt 6):m675. doi: 10.1107/S1600536809018522 (PMC2969649; doi:10.1107/S1600536809018522)
Supplement: Supplementary file 2 [file e-65-0m675-Isup2.hkl]

# 
# h,k,l, Fc-squared, Fo-squared, sigma(Fo-squared) and status flag 
# 
data_I
_shelx_title ' okio in C2/c' 
_shelx_refln_list_code          4 
_shelx_F_calc_maximum      393.30 
_exptl_crystal_F_000      1464.00 
_reflns_d_resolution_high  0.5790 
 
loop_ 
 _symmetry_equiv_pos_as_xyz 
 'x, y, z' 
 '-x, y, -z+1/2' 
 'x+1/2, y+1/2, z' 
 '-x+1/2, y+1/2, -z+1/2' 
 '-x, -y, -z' 
 'x, -y, z-1/2' 
 '-x+1/2, -y+1/2, -z' 
 'x+1/2, -y+1/2, z-1/2' 
 
_cell_length_a    16.3250 
_cell_length_b    15.7544 
_cell_length_c    13.9478 
_cell_angle_alpha  90.000 
_cell_angle_beta  118.995 
_cell_angle_gamma  90.000 
 
_shelx_F_squared_multiplier     1.000 
 
loop_ 
 _refln_index_h 
 _refln_index_k 
 _refln_index_l 
 _refln_F_squared_calc 
 _refln_F_squared_meas 
 _refln_F_squared_sigma 
 _refln_observed_status 
   4   0   0    31201.83    36343.82    276.27 o 
   6   0   0   150598.20   155072.19    739.32 o 
   8   0   0       29.94       50.20      5.24 o 
  10   0   0    34186.18    35958.21    188.23 o 
  12   0   0    17014.25    17902.45     66.08 o 
  14   0   0      652.83      645.92     25.28 o 
  16   0   0     4224.70     4427.14     69.15 o 
  18   0   0      414.88      357.52     25.75 o 
  20   0   0      166.75      160.10     22.64 o 
  22   0   0      361.13      365.95     35.51 o 
   3   1   0     2262.41     2500.15     21.57 o 
   5   1   0    16698.42    18553.18    115.12 o 
   7   1   0    10226.93    11525.46    101.62 o 
   9   1   0      899.83      923.88     11.57 o 
  11   1   0     2634.86     2617.62     30.94 o 
  13   1   0      200.12      221.03     10.64 o 
  15   1   0       16.99        2.89     13.61 o 
  17   1   0      409.24      400.08     18.84 o 
  19   1   0        3.88      -15.73     17.91 o 
  21   1   0        0.23       -1.11     18.14 o 
  23   1   0       41.18       13.81     26.93 o 
   2   2   0    81052.10    86950.83    356.02 o 
   4   2   0    20383.56    22917.16    139.45 o 
   6   2   0     7780.23     7893.75     45.70 o 
   8   2   0     1352.39     1584.41     15.10 o 
  10   2   0    12297.23    12119.15     36.15 o 
  12   2   0     6259.36     6179.33     37.69 o 
  14   2   0      469.23      588.01     14.81 o 
  16   2   0     3596.82     3623.00     31.82 o 
  18   2   0      947.49      917.06     21.92 o 
  20   2   0      469.01      484.84     18.52 o 
  22   2   0      901.68      889.93     26.09 o 
   1   3   0     2776.26     3159.74     27.72 o 
   3   3   0     5422.08     6546.74     29.75 o 
   5   3   0    12141.91    12861.06     50.45 o 
   7   3   0    16291.99    17664.38    127.33 o 
   9   3   0     1062.19     1194.61     19.33 o 
  11   3   0     8774.32     8918.90     36.63 o 
  13   3   0     2462.05     2435.75     22.19 o 
  15   3   0      315.45      288.40     14.65 o 
  17   3   0     3121.80     3067.79     35.12 o 
  19   3   0      501.97      505.54     18.84 o 
  21   3   0      158.84      187.59     20.25 o 
  23   3   0      631.78      640.84     29.26 o 
   0   4   0     9396.68     9859.34     69.55 o 
   2   4   0     3394.01     4066.51     18.27 o 
   4   4   0       31.14       43.25      2.80 o 
   6   4   0      140.08      150.31      7.58 o 
   8   4   0     3130.67     3337.94     35.65 o 
  10   4   0     1996.01     2012.04     14.02 o 
  12   4   0      178.74      139.50     11.18 o 
  14   4   0       34.50        8.59      9.96 o 
  16   4   0      927.19      955.92     18.91 o 
  18   4   0      109.63       87.55     17.87 o 
  20   4   0      799.97      803.84     22.90 o 
  22   4   0      222.40      246.04     23.03 o 
   1   5   0     1936.94     2782.13     12.38 o 
   3   5   0     3116.11     3128.97     19.11 o 
   5   5   0     6369.41     6834.17     35.97 o 
   7   5   0     1750.88     1997.21     16.27 o 
   9   5   0     1282.80     1482.26     17.81 o 
  11   5   0    10240.34    10208.52     36.04 o 
  13   5   0     2587.36     2538.55     22.58 o 
  15   5   0     1227.61     1212.88     17.01 o 
  17   5   0     3847.12     3895.08     51.18 o 
  19   5   0     1531.00     1529.33     25.99 o 
  21   5   0      611.87      630.96     23.23 o 
  23   5   0      863.91      939.15     30.13 o 
   0   6   0      650.66      808.38      6.66 o 
   2   6   0     2315.66     2396.51     11.29 o 
   4   6   0      237.11      286.61      4.13 o 
   6   6   0     4971.48     5004.68     21.66 o 
   8   6   0     1971.32     2074.50     21.85 o 
  10   6   0     1584.02     1474.22     16.36 o 
  12   6   0     5716.95     5661.35     29.68 o 
  14   6   0      117.44      101.52     11.94 o 
  16   6   0       28.94        7.13     13.14 o 
  18   6   0     2727.16     2811.36     33.27 o 
  20   6   0      169.89      174.11     19.97 o 
  22   6   0       85.02       95.86     21.41 o 
   1   7   0     4203.59     4141.05     17.83 o 
   3   7   0    11800.87    12008.98     59.57 o 
   5   7   0    23725.94    24266.47     80.63 o 
   7   7   0    13179.58    14021.95     47.68 o 
   9   7   0    10110.97    10427.61     48.08 o 
  11   7   0     4018.76     4276.63     24.35 o 
  13   7   0     1736.54     1841.43     19.25 o 
  15   7   0     2241.92     2129.43     22.21 o 
  17   7   0      391.71      363.69     18.16 o 
  19   7   0      280.65      308.42     19.92 o 
  21   7   0      355.79      355.34     21.17 o 
  23   7   0       19.05       15.47     23.53 o 
   0   8   0    13382.77    13304.53     35.26 o 
   2   8   0    14646.15    15276.70     51.09 o 
   4   8   0    20566.62    20986.59     58.13 o 
   6   8   0    12178.18    12103.26     57.69 o 
   8   8   0     5466.69     5325.93     53.16 o 
  10   8   0     2757.82     2509.79     17.98 o 
  12   8   0     2786.82     2792.18     24.86 o 
  14   8   0     1113.76     1078.66     17.42 o 
  16   8   0      543.96      493.72     16.29 o 
  18   8   0     1263.61     1266.64     23.12 o 
  20   8   0      142.98      144.81     18.12 o 
  22   8   0       56.15       13.88     20.96 o 
   1   9   0     1267.85     1358.40     11.21 o 
   3   9   0    21249.01    21832.22     70.80 o 
   5   9   0     7932.57     8494.40     35.11 o 
   7   9   0     9622.82     9851.13     62.56 o 
   9   9   0     9236.97     9464.11     47.15 o 
  11   9   0       79.30      108.85     10.87 o 
  13   9   0      280.46      325.24     13.52 o 
  15   9   0     1714.97     1676.55     20.76 o 
  17   9   0        5.96       -6.21     15.37 o 
  19   9   0        2.05       -1.70     17.05 o 
  21   9   0      142.53      116.38     19.77 o 
   0  10   0    15630.98    15795.77     65.06 o 
   2  10   0    36250.41    36107.76     93.80 o 
   4  10   0    14285.83    14358.99     53.45 o 
   6  10   0     8272.53     8084.48     29.82 o 
   8  10   0    15559.19    15079.63     50.77 o 
  10  10   0     1256.72     1243.36     14.07 o 
  12  10   0     3301.29     3362.85     21.15 o 
  14  10   0     3812.10     3728.43     32.10 o 
  16  10   0      536.71      502.27     17.51 o 
  18  10   0      730.20      733.71     21.54 o 
  20  10   0      212.58      211.29     21.10 o 
  22  10   0      117.28      111.22     22.08 o 
   1  11   0     1812.71     1566.98     22.72 o 
   3  11   0       12.72       64.45      8.91 o 
   5  11   0       85.68       60.33      6.12 o 
   7  11   0      287.06      253.72      8.20 o 
   9  11   0       64.24       67.64      9.49 o 
  11  11   0      147.20      142.94     10.28 o 
  13  11   0      124.77      129.34     13.15 o 
  15  11   0      205.34      181.07     17.76 o 
  17  11   0       37.99       26.60     16.30 o 
  19  11   0        1.86       16.52     21.11 o 
  21  11   0       19.90        8.91     21.03 o 
   0  12   0     2119.65     1773.95     20.12 o 
   2  12   0     6808.21     6668.12     36.47 o 
   4  12   0     1811.91     1816.12     10.55 o 
   6  12   0      783.43      609.76     10.63 o 
   8  12   0     4622.12     4395.23     23.62 o 
  10  12   0      150.49      135.34      9.68 o 
  12  12   0      252.60      292.33     14.42 o 
  14  12   0     2963.45     2972.31     26.30 o 
  16  12   0      536.95      495.10     18.78 o 
  18  12   0      451.99      450.62     20.30 o 
  20  12   0      597.83      661.12     22.96 o 
  22  12   0      255.54      285.53     67.94 o 
   1  13   0      993.49      959.14     12.90 o 
   3  13   0     1821.33     1857.36     15.93 o 
   5  13   0      100.34      114.38      5.83 o 
   7  13   0     1253.30     1263.24     11.65 o 
   9  13   0     1344.10     1303.20     15.59 o 
  11  13   0       32.40       15.02     12.93 o 
  13  13   0      662.24      706.13     17.05 o 
  15  13   0      327.75      375.40     19.22 o 
  17  13   0       38.94       36.42     17.66 o 
  19  13   0      218.97      283.38     19.32 o 
  21  13   0      102.04      140.33     26.87 o 
   0  14   0      767.13      679.28     16.88 o 
   2  14   0        9.13       19.13      8.30 o 
   4  14   0       53.50       59.49      8.85 o 
   6  14   0      537.41      428.08      7.72 o 
   8  14   0        2.35        6.82      7.34 o 
  10  14   0       26.09        2.62     10.45 o 
  12  14   0        2.40       -1.35     13.93 o 
  14  14   0      319.64      325.04     15.66 o 
  16  14   0       54.91       16.66     16.19 o 
  18  14   0       71.16       40.59     17.72 o 
  20  14   0      241.17      275.44     22.46 o 
   1  15   0      578.04      585.44     11.46 o 
   3  15   0     4935.86     4797.78     23.45 o 
   5  15   0      314.76      353.17     11.08 o 
   7  15   0      505.59      498.94     10.94 o 
   9  15   0     2487.73     2343.05     26.61 o 
  11  15   0      247.12      236.54     15.71 o 
  13  15   0      517.97      587.40     20.37 o 
  15  15   0      626.63      624.33     22.64 o 
  17  15   0       58.63       32.89     20.45 o 
  19  15   0      290.87      340.11     21.93 o 
   0  16   0       22.53       13.95     15.32 o 
   2  16   0      401.17      499.46     13.39 o 
   4  16   0        1.04       75.91     13.85 o 
   6  16   0       94.50       77.64     10.27 o 
   8  16   0       28.10       70.49     11.09 o 
  10  16   0      212.92      222.77     16.59 o 
  12  16   0        0.05       -4.06     16.73 o 
  14  16   0       19.77       66.19     18.90 o 
  16  16   0       71.20       45.82     19.75 o 
  18  16   0        1.68      -15.59     24.21 o 
   1  17   0     2452.38     2531.75     34.01 o 
   3  17   0     6327.78     6298.23     38.61 o 
   5  17   0     1110.44     1055.53     18.68 o 
   7  17   0     1913.21     1894.34     18.70 o 
   9  17   0     2138.34     2216.76     37.54 o 
  11  17   0      374.27      348.61     20.38 o 
  13  17   0      604.89      623.24     23.44 o 
  15  17   0      203.39      236.59     23.14 o 
  17  17   0       25.84      -11.01     21.80 o 
  19  17   0       78.67       58.25     39.95 o 
   0  18   0       45.79       97.22     26.05 o 
   2  18   0      329.38      475.51     24.63 o 
   4  18   0      842.67     1004.15     26.13 o 
   6  18   0       47.34       74.47     12.61 o 
   8  18   0      412.53      538.65     17.24 o 
  10  18   0      449.17      501.41     21.87 o 
  12  18   0       11.19       14.08     19.34 o 
  14  18   0      243.50      274.16     22.76 o 
  16  18   0      112.92      124.93     22.31 o 
  18  18   0       21.27       22.06     30.05 o 
   1  19   0      742.88      778.95     18.01 o 
   3  19   0      506.81      601.21     16.03 o 
   5  19   0      460.39      431.55     14.60 o 
   7  19   0      628.50      641.52     16.26 o 
   9  19   0      465.75      558.48     21.67 o 
  11  19   0      145.36      149.45     20.40 o 
  13  19   0      131.19      114.62     22.33 o 
  15  19   0       81.95      119.15     23.00 o 
  17  19   0       25.78       21.06     30.03 o 
   0  20   0       72.90       37.21     20.01 o 
   2  20   0      452.53      412.94     16.03 o 
   4  20   0      365.46      364.08     14.98 o 
   6  20   0      170.57      180.73     15.10 o 
   8  20   0      530.55      548.91     23.65 o 
  10  20   0      179.05      182.58     23.79 o 
  12  20   0       78.15       43.08     23.39 o 
  14  20   0      243.32      312.45     27.51 o 
  16  20   0      118.86      150.94     40.58 o 
   1  21   0       32.70       -4.64     15.31 o 
   3  21   0      251.07      182.35     15.11 o 
   5  21   0        2.71       -6.45     17.93 o 
   7  21   0        0.73       -4.27     25.52 o 
   9  21   0       37.84       24.62     23.51 o 
  11  21   0       12.44      -11.28     45.91 o 
  13  21   0        2.28       11.84     50.50 o 
  15  21   0        4.93      -23.87     61.30 o 
   0  22   0      121.68       69.88     22.14 o 
   2  22   0        0.58      -13.26     23.48 o 
   4  22   0       19.13       -8.84     17.18 o 
   6  22   0       82.71       27.37     18.64 o 
   8  22   0       15.40       16.03     25.31 o 
  10  22   0       84.56       47.70     24.64 o 
  12  22   0       27.62        2.84     25.46 o 
   1  23   0      172.25      123.36     16.70 o 
   3  23   0       98.56       65.45     17.98 o 
   5  23   0       78.70       51.15     21.77 o 
   7  23   0       48.70       23.23     24.66 o 
   9  23   0       78.57       44.49     24.98 o 
  11  23   0        8.19        8.85     27.60 o 
   0  24   0       41.59       70.24     24.12 o 
   2  24   0       10.54        0.28     16.36 o 
   4  24   0       25.67       17.45     22.29 o 
   6  24   0       42.17       55.00     26.61 o 
   8  24   0        0.20       23.40     26.73 o 
  10  24   0       13.04       47.48     35.00 o 
   1  25   0       96.45      117.21     17.76 o 
   3  25   0      124.60      161.07     21.93 o 
   5  25   0       65.99      111.42     28.13 o 
   7  25   0       40.65       64.76     28.56 o 
   0  26   0       46.83      128.92     26.67 o 
   2  26   0        8.26       50.00     21.84 o 
   4  26   0        6.93       78.93     27.71 o 
   1  27   0       84.52      123.03     35.79 o 
 -23   1   1      343.47      329.74     23.29 o 
 -21   1   1      532.30      525.18     19.56 o 
 -19   1   1     1373.95     1343.54     25.37 o 
 -17   1   1     2510.36     2471.44     28.68 o 
 -15   1   1     3292.93     3427.98     32.95 o 
 -13   1   1     2980.04     3350.83     31.82 o 
 -11   1   1    16339.53    17081.06     99.98 o 
  -9   1   1    13619.43    14414.55     49.74 o 
  -7   1   1    49829.78    53292.60    147.81 o 
  -5   1   1    96487.43   101869.34    374.01 o 
  -3   1   1     2823.10     3049.32     21.47 o 
   1   1   1    67722.63    75564.51    310.11 o 
   3   1   1    31908.19    34197.45    124.21 o 
   5   1   1   154683.08   164379.23    944.15 o 
   7   1   1    17888.81    19373.26    151.60 o 
   9   1   1     6147.42     6840.91     44.81 o 
  11   1   1    29790.96    29658.00    103.91 o 
  13   1   1     1769.77     1546.23     14.94 o 
  15   1   1     2292.30     2219.53     21.54 o 
  17   1   1     2419.05     2378.66     34.16 o 
  19   1   1       27.69       -0.15     15.39 o 
  21   1   1      374.03      393.83     23.76 o 
  23   1   1      334.77      356.32     26.84 o 
 -24   2   1      398.76      400.61     29.66 o 
 -22   2   1      200.05      172.82     20.55 o 
 -20   2   1      146.09      123.59     17.27 o 
 -18   2   1     3551.78     3433.47     35.15 o 
 -16   2   1     2254.85     2182.49     26.07 o 
 -14   2   1     4536.51     4654.24     47.98 o 
 -12   2   1    16297.94    15797.90    146.45 o 
 -10   2   1     5684.60     5371.89     30.09 o 
  -8   2   1    22349.66    24344.33    166.53 o 
  -6   2   1    25928.68    27283.21     94.53 o 
  -4   2   1      304.13      289.24     10.78 o 
  -2   2   1    38565.79    43350.07    147.43 o 
   0   2   1    22383.67    24130.00     76.66 o 
   2   2   1     1090.98     1122.53      7.94 o 
   4   2   1    10599.59    11717.25     60.32 o 
   6   2   1     2313.18     2671.78     14.85 o 
   8   2   1     3924.44     3650.59     26.13 o 
  10   2   1       17.58       32.76      9.23 o 
  12   2   1      335.67      381.80     11.28 o 
  14   2   1      484.42      478.90     14.83 o 
  16   2   1      269.10      246.44     15.27 o 
  18   2   1       21.56       -3.68     15.72 o 
  20   2   1       28.69       13.50     18.00 o 
  22   2   1      219.35      241.69     25.73 o 
 -23   3   1       89.37       91.03     22.83 o 
 -21   3   1      434.81      474.17     19.34 o 
 -19   3   1      551.14      574.23     22.01 o 
 -17   3   1       11.83        1.47     16.71 o 
 -15   3   1      727.86      776.82     15.29 o 
 -13   3   1        5.18        1.06     12.98 o 
 -11   3   1      516.89      505.09     21.78 o 
  -9   3   1     2168.61     2381.89     16.13 o 
  -7   3   1     3927.29     4770.18     36.67 o 
  -5   3   1    11480.67    12552.84    112.42 o 
  -3   3   1    10115.30    11738.28     55.39 o 
  -1   3   1    12382.46    13287.67     80.27 o 
   1   3   1   104217.17   114078.67    456.78 o 
   3   3   1      885.61      956.63      7.65 o 
   5   3   1    22557.76    24421.34     47.37 o 
   7   3   1    11976.28    13779.22     84.25 o 
   9   3   1      561.04      526.14      8.16 o 
  11   3   1    21187.73    20491.23    144.70 o 
  13   3   1     2098.05     2039.15     20.84 o 
  15   3   1     3895.22     3841.26     34.37 o 
  17   3   1     3944.77     3970.18     31.00 o 
  19   3   1       54.43       65.24     17.39 o 
  21   3   1      898.13      915.07     25.43 o 
  23   3   1      265.06      277.13     26.77 o 
 -24   4   1      716.96      754.97     29.05 o 
 -22   4   1      236.43      249.51     21.89 o 
 -20   4   1      844.04      891.02     22.54 o 
 -18   4   1     3029.87     2998.81     39.91 o 
 -16   4   1     1316.13     1270.50     19.78 o 
 -14   4   1     2422.27     2294.90     21.41 o 
 -12   4   1     7275.86     7170.68     41.28 o 
 -10   4   1     1133.91     1176.90     16.95 o 
  -8   4   1      693.75      757.31     17.75 o 
  -6   4   1    25702.57    27067.26     73.19 o 
  -4   4   1     2209.09     2309.41     12.25 o 
  -2   4   1     1064.95     1279.72     16.80 o 
   0   4   1    28335.63    29861.84    102.70 o 
   2   4   1     2632.07     3171.54     13.45 o 
   4   4   1     2365.39     2208.95      7.09 o 
   6   4   1    12738.90    13591.63     99.17 o 
   8   4   1      196.00      181.95      6.41 o 
  10   4   1     6914.87     7205.02     49.23 o 
  12   4   1     4371.43     4736.23     39.28 o 
  14   4   1      216.13      261.37     11.78 o 
  16   4   1     4812.08     4694.64     29.59 o 
  18   4   1     2210.25     2247.80     34.88 o 
  20   4   1      575.45      618.54     22.60 o 
  22   4   1     1232.85     1312.85     31.68 o 
 -23   5   1       90.26       80.85     23.04 o 
 -21   5   1      899.33      938.21     24.68 o 
 -19   5   1       46.52       37.20     17.63 o 
 -17   5   1        8.95        7.70     15.62 o 
 -15   5   1     3519.00     3490.33     33.78 o 
 -13   5   1     1222.23     1149.48     17.78 o 
 -11   5   1     1644.53     1542.32     17.11 o 
  -9   5   1     4187.34     4187.94     18.83 o 
  -7   5   1     4434.17     4518.43     30.37 o 
  -5   5   1      603.09      644.01      7.01 o 
  -3   5   1      588.81      581.84      5.73 o 
  -1   5   1     5092.23     5477.87     43.75 o 
   1   5   1      186.13      204.59      3.10 o 
   3   5   1       50.44       72.76      3.63 o 
   5   5   1     1516.81     1432.68     13.49 o 
   7   5   1      817.71      918.61     11.96 o 
   9   5   1       47.54       55.41      7.32 o 
  11   5   1      567.65      575.85     12.73 o 
  13   5   1        4.24        7.49     10.32 o 
  15   5   1       82.59       62.23     12.08 o 
  17   5   1      265.37      321.60     16.96 o 
  19   5   1        1.08        5.30     17.73 o 
  21   5   1        0.77       20.66     20.55 o 
  23   5   1       27.64       64.07     39.82 o 
 -24   6   1      182.38      158.70     33.25 o 
 -22   6   1      304.78      297.70     21.94 o 
 -20   6   1      805.49      826.21     26.15 o 
 -18   6   1     1085.39     1068.64     22.13 o 
 -16   6   1     1628.89     1635.88     20.76 o 
 -14   6   1     2577.62     2425.73     22.84 o 
 -12   6   1     3398.58     3322.96     23.62 o 
 -10   6   1     2000.51     2006.15     20.12 o 
  -8   6   1     3746.78     3979.90     15.74 o 
  -6   6   1    11870.81    12702.28     58.79 o 
  -4   6   1    13602.84    14430.50     52.94 o 
  -2   6   1    20220.43    21706.31     75.48 o 
   0   6   1     5929.10     6323.75     33.30 o 
   2   6   1     3900.46     4043.07     16.35 o 
   4   6   1     8582.82     9266.17     43.98 o 
   6   6   1     4768.17     4490.63     18.79 o 
   8   6   1     5392.99     5717.07     23.07 o 
  10   6   1     6485.13     6751.76     39.25 o 
  12   6   1     2182.52     2261.54     24.01 o 
  14   6   1      964.29     1036.01     16.97 o 
  16   6   1     2664.84     2632.80     25.35 o 
  18   6   1     1884.30     1939.64     26.06 o 
  20   6   1      786.77      835.13     24.10 o 
  22   6   1      674.49      695.05     30.84 o 
 -23   7   1      199.23      204.61     22.65 o 
 -21   7   1       96.70       79.94     19.42 o 
 -19   7   1      256.66      254.03     19.61 o 
 -17   7   1       37.40       33.65     13.94 o 
 -15   7   1     2344.55     2250.16     25.08 o 
 -13   7   1     2676.68     2739.11     23.21 o 
 -11   7   1       80.47       78.05     11.09 o 
  -9   7   1     2612.43     2476.33     22.02 o 
  -7   7   1     9656.77     9609.59     31.96 o 
  -5   7   1      437.17      482.87      8.59 o 
  -3   7   1     2918.08     3087.94     15.87 o 
  -1   7   1    17302.83    17923.24     47.34 o 
   1   7   1     1158.79     1311.67      5.18 o 
   3   7   1    20604.17    21597.28     84.53 o 
   5   7   1     9005.34     8904.93     39.03 o 
   7   7   1     3056.57     2854.06     16.30 o 
   9   7   1    10222.42    10083.81     29.94 o 
  11   7   1     6807.47     6460.05     29.22 o 
  13   7   1     2634.30     2671.17     22.74 o 
  15   7   1     1470.37     1430.49     19.25 o 
  17   7   1     2485.75     2503.22     28.88 o 
  19   7   1      468.94      515.47     20.53 o 
  21   7   1       99.90       83.21     20.33 o 
 -24   8   1        1.44       -9.04     55.65 o 
 -22   8   1      228.31      187.83     21.69 o 
 -20   8   1      255.42      215.72     19.35 o 
 -18   8   1       45.15       26.91     16.29 o 
 -16   8   1     2917.15     2843.96     23.91 o 
 -14   8   1     2646.24     2671.58     23.15 o 
 -12   8   1     1141.99     1177.24     16.67 o 
 -10   8   1    13563.60    13314.01     57.24 o 
  -8   8   1     7802.19     8095.54     35.92 o 
  -6   8   1     5575.80     5804.69     21.17 o 
  -4   8   1    38879.65    39453.87    189.72 o 
  -2   8   1    27094.88    29990.73     67.75 o 
   0   8   1    22988.91    24441.49    131.37 o 
   2   8   1    21328.75    21371.83     76.51 o 
   4   8   1     1646.66     1758.33      8.16 o 
   6   8   1     6934.83     7353.52     20.90 o 
   8   8   1     6672.00     6666.77     41.20 o 
  10   8   1       88.31      138.89      8.35 o 
  12   8   1      451.45      522.27     13.24 o 
  14   8   1      672.36      707.69     15.35 o 
  16   8   1        1.42       -7.53     15.15 o 
  18   8   1       71.42       76.70     16.36 o 
  20   8   1      328.27      335.84     21.00 o 
  22   8   1        2.64        5.27     24.92 o 
 -23   9   1      287.12      290.77     24.46 o 
 -21   9   1      191.82      197.58     21.10 o 
 -19   9   1      509.04      486.29     22.24 o 
 -17   9   1     1620.14     1636.04     22.19 o 
 -15   9   1      583.21      561.13     16.11 o 
 -13   9   1     5383.94     5230.14     29.41 o 
 -11   9   1     7187.53     7325.60     37.49 o 
  -9   9   1     4704.09     4783.96     35.43 o 
  -7   9   1    24311.92    23732.38     63.89 o 
  -5   9   1    10567.62    10504.03     53.93 o 
  -3   9   1    21568.31    22054.94     62.53 o 
  -1   9   1    37874.25    38899.65    100.91 o 
   1   9   1     6447.01     6355.85     28.62 o 
   3   9   1    21119.73    21208.22     74.95 o 
   5   9   1     7462.34     7319.53     20.18 o 
   7   9   1     6762.18     6698.88     36.01 o 
   9   9   1     9869.17     9326.71     48.02 o 
  11   9   1     1026.38      962.35     14.64 o 
  13   9   1     3198.75     3107.86     23.60 o 
  15   9   1      541.87      471.48     16.75 o 
  17   9   1      130.63       89.38     17.41 o 
  19   9   1      569.00      527.54     21.23 o 
  21   9   1       12.76      -12.98     27.63 o 
 -22  10   1        2.01        9.95     21.53 o 
 -20  10   1       33.48       22.67     19.09 o 
 -18  10   1      606.01      550.61     20.11 o 
 -16  10   1      130.17      126.31     15.58 o 
 -14  10   1        2.60        0.08     13.29 o 
 -12  10   1     1791.78     1685.20     19.23 o 
 -10  10   1     1440.39     1440.17     15.50 o 
  -8  10   1       30.63       47.01     10.92 o 
  -6  10   1      674.44      608.97      9.18 o 
  -4  10   1     7024.12     7397.78     24.71 o 
  -2  10   1     1339.68     1441.18     17.19 o 
   0  10   1     2010.18     2068.25     19.21 o 
   2  10   1     3164.26     3319.55     16.30 o 
   4  10   1       67.92       85.17      5.14 o 
   6  10   1     1285.25     1307.46     10.40 o 
   8  10   1     3263.54     3340.29     27.83 o 
  10  10   1      570.75      573.73     11.36 o 
  12  10   1      177.74      198.44     11.73 o 
  14  10   1      822.18      864.13     18.71 o 
  16  10   1       60.40       27.51     15.85 o 
  18  10   1       31.74       13.10     17.37 o 
  20  10   1      269.04      262.19     22.01 o 
  22  10   1        0.71      -10.14     35.52 o 
 -23  11   1      312.15      400.80     68.95 o 
 -21  11   1      471.72      480.81     25.06 o 
 -19  11   1      676.86      742.05     22.66 o 
 -17  11   1      859.34      919.49     23.07 o 
 -15  11   1     2501.40     2451.66     25.48 o 
 -13  11   1     3005.73     3165.96     30.66 o 
 -11  11   1     1544.73     1619.57     17.69 o 
  -9  11   1    12092.57    11663.94     42.78 o 
  -7  11   1     4257.30     4555.93     22.48 o 
  -5  11   1     1957.23     1791.76     12.68 o 
  -3  11   1    21996.33    21599.78     62.02 o 
  -1  11   1     2877.80     3362.14     15.60 o 
   1  11   1     3991.86     3892.24     23.14 o 
   3  11   1     6729.29     6545.25     27.92 o 
   5  11   1      498.04      617.99      8.67 o 
   7  11   1     7571.81     7557.66     27.31 o 
   9  11   1     3813.58     3752.65     22.47 o 
  11  11   1      417.48      367.74     11.92 o 
  13  11   1     2624.42     2613.35     23.84 o 
  15  11   1      693.82      657.29     18.35 o 
  17  11   1       95.40       70.61     15.90 o 
  19  11   1      524.00      555.65     21.38 o 
  21  11   1      211.76      189.34     20.26 o 
 -22  12   1       49.04       62.05     27.98 o 
 -20  12   1      125.62      115.05     20.44 o 
 -18  12   1      511.95      538.91     20.25 o 
 -16  12   1      365.09      342.24     20.89 o 
 -14  12   1     1358.37     1400.20     24.89 o 
 -12  12   1     1476.97     1568.99     18.55 o 
 -10  12   1     1151.35     1104.87     14.16 o 
  -8  12   1     3644.63     3633.23     17.44 o 
  -6  12   1      692.03      681.58      9.97 o 
  -4  12   1       30.80       25.32      7.38 o 
  -2  12   1     1697.65     1626.28     13.00 o 
   0  12   1     1202.21     1114.87     10.80 o 
   2  12   1      382.66      377.43      7.93 o 
   4  12   1     1347.54     1206.39      8.74 o 
   6  12   1      110.43      100.14      6.63 o 
   8  12   1      191.86      151.98      7.88 o 
  10  12   1        8.54       -2.21     10.78 o 
  12  12   1        0.50       -5.93     12.22 o 
  14  12   1       12.67       29.69     15.41 o 
  16  12   1        0.69      -10.11     21.22 o 
  18  12   1       19.02       10.89     16.38 o 
  20  12   1        0.30       28.22     18.99 o 
 -21  13   1      395.21      432.12     28.24 o 
 -19  13   1       83.20       83.06     19.42 o 
 -17  13   1      253.87      262.17     18.98 o 
 -15  13   1      353.74      322.65     19.74 o 
 -13  13   1      232.86      242.90     15.03 o 
 -11  13   1      581.76      605.71     13.51 o 
  -9  13   1      437.32      480.51     11.21 o 
  -7  13   1       12.35        5.51      6.70 o 
  -5  13   1      103.15       71.85      8.41 o 
  -3  13   1      951.44      881.78     17.71 o 
  -1  13   1      415.35      345.68      6.24 o 
   1  13   1        4.85       14.40      7.76 o 
   3  13   1     2976.58     2980.65     18.91 o 
   5  13   1     1167.26     1030.94     10.22 o 
   7  13   1     1076.74     1067.96     10.99 o 
   9  13   1     2742.34     2540.16     18.67 o 
  11  13   1       39.57       10.16     10.91 o 
  13  13   1     2000.94     1972.27     37.07 o 
  15  13   1      691.77      631.91     18.15 o 
  17  13   1       79.62       70.16     15.47 o 
  19  13   1      707.41      760.44     20.87 o 
 -20  14   1      182.18      216.18     23.53 o 
 -18  14   1       67.50       47.80     20.71 o 
 -16  14   1      333.21      316.66     21.25 o 
 -14  14   1      252.25      242.75     16.55 o 
 -12  14   1       90.65       65.24     13.83 o 
 -10  14   1      648.61      604.83     12.15 o 
  -8  14   1      391.68      420.15      9.43 o 
  -6  14   1        2.87       -8.55      8.55 o 
  -4  14   1      764.30      604.50     14.61 o 
  -2  14   1     1056.00     1087.66     16.51 o 
   0  14   1      399.89      439.37     10.17 o 
   2  14   1     5476.79     5090.85     23.04 o 
   4  14   1     2094.74     2147.03     19.57 o 
   6  14   1      535.66      575.35      8.49 o 
   8  14   1     4014.64     3978.22     24.00 o 
  10  14   1      463.48      485.39     15.95 o 
  12  14   1      766.85      839.14     16.57 o 
  14  14   1     2019.37     2181.06     24.10 o 
  16  14   1      133.05      153.60     15.99 o 
  18  14   1      359.75      414.54     22.75 o 
  20  14   1      328.35      373.85     35.59 o 
 -19  15   1       21.69       10.06     19.53 o 
 -17  15   1       30.19       11.13     23.50 o 
 -15  15   1       63.78       45.42     16.74 o 
 -13  15   1      277.19      233.71     14.74 o 
 -11  15   1      280.13      271.22     15.92 o 
  -9  15   1      182.75      181.15     11.13 o 
  -7  15   1      120.95      128.55      9.22 o 
  -5  15   1       91.33       47.36     10.05 o 
  -3  15   1       20.98       29.45      9.51 o 
  -1  15   1        0.18      -10.18     10.18 o 
   1  15   1       49.46       54.84      9.93 o 
   3  15   1      429.83      493.10     21.33 o 
   5  15   1      306.53      308.40     10.23 o 
   7  15   1      205.25      218.68     10.02 o 
   9  15   1       36.29       94.17     16.02 o 
  11  15   1      230.57      206.60     16.15 o 
  13  15   1        1.13       64.26     18.25 o 
  15  15   1        0.36       26.87     19.05 o 
  17  15   1       29.20       22.68     18.11 o 
  19  15   1        2.20       60.45     26.30 o 
 -20  16   1      124.20      117.58     34.40 o 
 -18  16   1       55.12       18.12     20.86 o 
 -16  16   1      163.98      131.87     21.40 o 
 -14  16   1      417.66      419.77     19.94 o 
 -12  16   1      171.16      156.22     15.23 o 
 -10  16   1      588.33      529.23     14.94 o 
  -8  16   1     1323.60     1278.75     15.03 o 
  -6  16   1      372.12      391.74     12.23 o 
  -4  16   1     3173.51     3032.71     20.59 o 
  -2  16   1     2811.76     2692.91     20.79 o 
   0  16   1      671.14      679.95     15.52 o 
   2  16   1     7095.55     6999.27     37.21 o 
   4  16   1     3200.63     3261.75     25.40 o 
   6  16   1      674.57      706.61     12.62 o 
   8  16   1     3960.23     4018.46     32.87 o 
  10  16   1     1024.20     1046.35     22.92 o 
  12  16   1      373.49      381.12     19.48 o 
  14  16   1     1007.46     1085.42     37.18 o 
  16  16   1      184.11      183.06     20.46 o 
  18  16   1      187.64      200.94     25.97 o 
 -19  17   1        0.28      -18.46     26.31 o 
 -17  17   1        0.59      -17.02     22.48 o 
 -15  17   1      127.68      155.23     21.47 o 
 -13  17   1       16.91       13.17     19.22 o 
 -11  17   1       17.51       15.94     16.00 o 
  -9  17   1       56.14       90.84     13.24 o 
  -7  17   1        1.91       11.53     11.67 o 
  -5  17   1      382.34      414.95     14.37 o 
  -3  17   1      281.40      375.61     13.02 o 
  -1  17   1       10.95       41.11     12.51 o 
   1  17   1       27.37      174.90     31.49 o 
   3  17   1      251.22      391.61     20.56 o 
   5  17   1       11.14       33.08     11.19 o 
   7  17   1       69.70      119.25     12.27 o 
   9  17   1      694.26      704.45     24.45 o 
  11  17   1       50.78       44.43     16.84 o 
  13  17   1      113.02      111.04     19.01 o 
  15  17   1      201.78      215.41     22.88 o 
  17  17   1       45.70       26.87     21.76 o 
 -18  18   1       64.40       57.45     22.75 o 
 -16  18   1      206.65      280.00     24.02 o 
 -14  18   1      254.35      272.32     22.65 o 
 -12  18   1      234.95      237.74     20.23 o 
 -10  18   1      771.23      817.75     23.12 o 
  -8  18   1      991.38     1008.80     16.78 o 
  -6  18   1     1007.51      979.11     16.85 o 
  -4  18   1     1994.09     2060.27     37.57 o 
  -2  18   1     1496.67     1589.81     19.96 o 
   0  18   1     1560.41     1528.44     30.39 o 
   2  18   1     2199.17     2322.89     37.78 o 
   4  18   1     1044.26     1148.01     16.40 o 
   6  18   1      996.36     1009.34     17.58 o 
   8  18   1      867.55      929.89     21.89 o 
  10  18   1      158.54      150.55     19.12 o 
  12  18   1      201.25      175.08     21.15 o 
  14  18   1      226.12      241.72     23.03 o 
  16  18   1       18.38       24.41     21.27 o 
 -17  19   1       82.97       98.54     24.91 o 
 -15  19   1      532.33      607.54     26.68 o 
 -13  19   1      165.30      207.81     21.93 o 
 -11  19   1      423.46      487.10     23.12 o 
  -9  19   1     1347.34     1408.86     25.61 o 
  -7  19   1      164.77      206.94     14.14 o 
  -5  19   1     1603.68     1602.93     21.22 o 
  -3  19   1     1335.65     1357.08     23.93 o 
  -1  19   1       18.38       38.27     13.55 o 
   1  19   1      954.61      941.92     16.98 o 
   3  19   1      104.11      127.47     12.51 o 
   5  19   1        0.92        2.21     12.65 o 
   7  19   1      375.31      354.28     18.96 o 
   9  19   1       66.65       63.05     19.35 o 
  11  19   1       23.56       13.22     21.38 o 
  13  19   1       67.10       64.57     21.43 o 
  15  19   1       44.30       54.23     21.72 o 
 -16  20   1        3.28       63.64     27.23 o 
 -14  20   1        0.45       62.45     25.92 o 
 -12  20   1       31.80       26.49     23.74 o 
 -10  20   1       14.43      108.00     24.53 o 
  -8  20   1       73.84      106.84     17.35 o 
  -6  20   1       85.81       70.99     14.57 o 
  -4  20   1       46.72      106.39     14.64 o 
  -2  20   1      265.76      247.02     15.21 o 
   0  20   1       31.52        3.30     14.61 o 
   2  20   1        9.97        0.83     15.78 o 
   4  20   1      290.53      267.13     15.03 o 
   6  20   1       31.98        6.00     16.61 o 
   8  20   1       21.11       18.73     21.32 o 
  10  20   1       84.01       25.02     21.94 o 
  12  20   1       44.06        4.65     29.56 o 
  14  20   1       48.12       60.65     22.54 o 
 -15  21   1      221.05      283.68     30.79 o 
 -13  21   1       74.78       72.93     24.87 o 
 -11  21   1      132.91      130.04     25.20 o 
  -9  21   1      414.34      473.78     27.31 o 
  -7  21   1      209.76      217.96     17.92 o 
  -5  21   1      199.08      192.07     15.46 o 
  -3  21   1      411.89      414.94     17.01 o 
  -1  21   1      157.35      123.36     14.86 o 
   1  21   1       33.13       -7.23     15.13 o 
   3  21   1       56.22       24.45     15.47 o 
   5  21   1       72.43       30.74     18.01 o 
   7  21   1      111.67       78.41     22.87 o 
   9  21   1       89.35       71.50     23.08 o 
  11  21   1       40.76        2.25     24.24 o 
  13  21   1       75.09       87.57     26.15 o 
 -14  22   1       18.06       34.73     62.75 o 
 -12  22   1        3.65       -8.65     26.89 o 
 -10  22   1      134.70      134.88     25.64 o 
  -8  22   1       35.73       31.04     21.22 o 
  -6  22   1        4.22       -0.52     31.98 o 
  -4  22   1       98.59       78.22     16.41 o 
  -2  22   1       92.19       59.21     15.90 o 
   0  22   1       45.52       17.99     16.37 o 
   2  22   1      179.41      111.35     16.87 o 
   4  22   1       81.72       24.96     17.90 o 
   6  22   1       26.25        9.85     28.54 o 
   8  22   1       88.05       71.52     24.57 o 
  10  22   1        2.60      -15.30     31.06 o 
  12  22   1        1.08        4.84     35.04 o 
 -11  23   1       48.14       26.42     24.98 o 
  -9  23   1        0.26      -14.59     23.53 o 
  -7  23   1       45.53       27.84     26.38 o 
  -5  23   1       93.57       71.62     20.01 o 
  -3  23   1        0.78      -15.58     17.73 o 
  -1  23   1       77.03       45.87     16.27 o 
   1  23   1       25.37       11.44     15.81 o 
   3  23   1        4.43        4.75     21.05 o 
   5  23   1       98.22       88.05     21.86 o 
   7  23   1       31.14       68.46     25.33 o 
   9  23   1       44.26       39.78     24.94 o 
  11  23   1       60.42       83.28     29.14 o 
 -10  24   1       51.15       25.37     25.08 o 
  -8  24   1        9.14      -15.00     34.49 o 
  -6  24   1        6.87        8.70     25.84 o 
  -4  24   1       47.96       18.56     20.06 o 
  -2  24   1       40.46       20.85     16.43 o 
   0  24   1      122.64      126.37     17.29 o 
   2  24   1      195.64      202.48     18.78 o 
   4  24   1      101.98      132.57     24.19 o 
   6  24   1      146.45      223.81     26.72 o 
   8  24   1      127.31      136.19     27.41 o 
  -7  25   1       29.04       39.13     27.53 o 
  -5  25   1       25.10       27.37     25.97 o 
  -3  25   1        7.68       19.54     22.99 o 
  -1  25   1       33.11       63.80     17.50 o 
   1  25   1       30.52       65.30     18.78 o 
   3  25   1        6.60       57.66     22.73 o 
   5  25   1       45.77       98.71     28.45 o 
   7  25   1        1.75       85.08     32.97 o 
  -6  26   1       57.23       76.60     43.86 o 
  -4  26   1       48.52       22.86     29.52 o 
  -2  26   1       38.79       55.64     20.05 o 
   0  26   1      106.86      160.91     21.54 o 
   2  26   1       93.40      135.04     24.66 o 
   4  26   1       85.05      151.43     30.43 o 
  -3  27   1        1.71       -9.84     43.13 o 
  -1  27   1        6.55       85.84     42.47 o 
   1  27   1        0.02       61.78     56.97 o 
 -24   0   2      950.96      907.99     57.10 o 
 -22   0   2      185.94      168.87     28.36 o 
 -20   0   2     2750.17     2831.31     45.93 o 
 -18   0   2     3062.03     3041.97     50.02 o 
 -16   0   2     1682.97     1666.59     41.85 o 
 -14   0   2    13249.50    13628.34    120.23 o 
 -12   0   2    12149.44    12406.01     53.18 o 
 -10   0   2    20202.57    21235.30    175.65 o 
  -8   0   2    39061.68    42420.09    215.53 o 
  -6   0   2     5590.73     5875.83     69.71 o 
  -4   0   2    29749.16    34114.43    328.85 o 
  -2   0   2    20996.73    22380.69    469.09 o 
   0   0   2       69.20      129.76      3.78 o 
   2   0   2    11559.59    12809.26     70.10 o 
   4   0   2    41219.90    44041.40    207.62 o 
   6   0   2    40016.53    41567.40    388.77 o 
   8   0   2     2208.26     2551.48     25.07 o 
  10   0   2     6489.57     6529.20     74.54 o 
  12   0   2     5467.50     5091.90     49.96 o 
  14   0   2       70.09       57.61     16.11 o 
  16   0   2     5171.11     5170.06     61.51 o 
  18   0   2      901.17      892.46     28.62 o 
  20   0   2       74.68       98.93     30.45 o 
  22   0   2     1019.97     1068.62     43.93 o 
 -23   1   2      304.29      263.97     22.44 o 
 -21   1   2       76.47       72.97     18.31 o 
 -19   1   2     2323.49     2369.09     32.04 o 
 -17   1   2     2141.52     2013.20     28.07 o 
 -15   1   2     1774.63     1850.50     18.09 o 
 -13   1   2     7141.94     6733.04     34.26 o 
 -11   1   2     3696.76     3737.40     26.11 o 
  -9   1   2     5462.77     6069.09     48.67 o 
  -7   1   2     2811.53     2671.04     14.63 o 
  -5   1   2    21841.56    24663.81    243.64 o 
  -3   1   2    21547.29    24572.66     71.96 o 
  -1   1   2       12.69       34.06      4.24 o 
   1   1   2     3492.36     3767.39     18.88 o 
   3   1   2    10583.97    12447.60     61.54 o 
   5   1   2      691.48      798.78      7.94 o 
   7   1   2      130.08      165.89      4.02 o 
   9   1   2     2130.49     2224.94     18.64 o 
  11   1   2       10.94       13.65      8.21 o 
  13   1   2      627.66      562.23     13.03 o 
  15   1   2      237.81      233.43     13.99 o 
  17   1   2        0.62       12.81     15.70 o 
  19   1   2       53.02       32.86     16.88 o 
  21   1   2       58.01       62.61     23.81 o 
 -24   2   2      274.08      283.27     26.84 o 
 -22   2   2       10.38        0.04     18.35 o 
 -20   2   2     1203.44     1255.24     35.21 o 
 -18   2   2       96.74       96.42     18.89 o 
 -16   2   2       37.23       59.41     14.99 o 
 -14   2   2     4664.16     4532.72     31.80 o 
 -12   2   2      897.91      883.90     15.94 o 
 -10   2   2     7391.23     8176.25     31.11 o 
  -8   2   2     5088.00     5787.47     28.13 o 
  -6   2   2    11845.68    13584.60    102.96 o 
  -4   2   2    14524.35    16296.84     93.54 o 
  -2   2   2     1208.07     1420.75     14.79 o 
   0   2   2    36100.87    40343.30    251.85 o 
   2   2   2     2169.56     2505.84     14.66 o 
   4   2   2    25215.15    27084.60     95.79 o 
   6   2   2    60152.00    63568.87    189.70 o 
   8   2   2     5018.67     5026.81     19.60 o 
  10   2   2    17192.20    17806.90     85.42 o 
  12   2   2     7622.06     7614.26     37.72 o 
  14   2   2     1068.42      984.40     16.26 o 
  16   2   2     7206.90     7240.16     69.47 o 
  18   2   2      816.48      795.58     21.52 o 
  20   2   2      346.12      369.25     23.15 o 
  22   2   2      728.75      770.64     29.35 o 
 -23   3   2      375.14      378.28     24.61 o 
 -21   3   2      506.96      501.68     24.15 o 
 -19   3   2     4597.43     4576.67     63.60 o 
 -17   3   2     2203.91     2159.01     25.15 o 
 -15   3   2     4086.71     4098.03     26.72 o 
 -13   3   2    16917.86    17011.26     83.91 o 
 -11   3   2     4163.54     3776.56     56.61 o 
  -9   3   2     8085.51     8193.02     46.45 o 
  -7   3   2    34874.02    36200.05    166.83 o 
  -5   3   2     5081.44     5241.50     30.47 o 
  -3   3   2    70662.44    77421.73    519.17 o 
  -1   3   2   111780.10   116126.21    839.19 o 
   1   3   2     8302.15     9563.63     34.85 o 
   3   3   2     1783.52     2102.53     10.77 o 
   5   3   2    13243.78    14232.38     44.21 o 
   7   3   2     1841.16     1840.66     12.68 o 
   9   3   2     2275.62     2656.52     21.90 o 
  11   3   2     3973.65     4107.50     29.42 o 
  13   3   2      419.32      377.19     12.34 o 
  15   3   2      687.51      736.50     17.09 o 
  17   3   2      760.53      763.12     21.92 o 
  19   3   2        1.95       10.35     17.28 o 
  21   3   2      472.59      501.43     26.73 o 
 -24   4   2       25.53        3.30     28.87 o 
 -22   4   2       14.92        0.99     22.36 o 
 -20   4   2      180.14      220.21     21.30 o 
 -18   4   2      767.31      733.76     21.93 o 
 -16   4   2      609.86      585.11     15.08 o 
 -14   4   2      936.17      997.30     16.72 o 
 -12   4   2     1984.67     1895.31     20.20 o 
 -10   4   2     7988.21     8056.84     48.67 o 
  -8   4   2       63.59      130.23     15.12 o 
  -6   4   2       79.84      114.02      6.16 o 
  -4   4   2    39786.85    43408.17    335.62 o 
  -2   4   2    13284.03    14410.63     72.32 o 
   0   4   2     1868.18     2383.69     12.10 o 
   2   4   2    13067.49    14834.22     36.45 o 
   4   4   2     1383.83     1456.83     10.83 o 
   6   4   2    17604.36    18849.09     69.57 o 
   8   4   2     4821.94     4905.37     19.96 o 
  10   4   2     1109.46     1183.81     20.19 o 
  12   4   2     3088.41     3081.62     24.87 o 
  14   4   2      519.10      464.05     12.47 o 
  16   4   2     1289.42     1231.57     21.11 o 
  18   4   2      378.06      367.62     19.27 o 
  20   4   2       86.01       82.22     19.40 o 
  22   4   2      102.80       93.80     25.59 o 
 -25   5   2      324.11      354.83     65.51 o 
 -23   5   2      209.41      192.37     24.24 o 
 -21   5   2      582.62      583.86     23.82 o 
 -19   5   2     1025.07      974.25     23.40 o 
 -17   5   2      552.01      519.32     15.72 o 
 -15   5   2     1463.71     1431.29     21.49 o 
 -13   5   2     3947.38     3941.61     38.33 o 
 -11   5   2     3154.50     3357.43     27.58 o 
  -9   5   2     1830.41     1635.10     24.32 o 
  -7   5   2    16190.72    16937.63    191.18 o 
  -5   5   2    20184.18    20659.70     52.32 o 
  -3   5   2    11412.89    11982.50     89.05 o 
  -1   5   2    63419.22    68299.42    456.18 o 
   1   5   2    45529.49    48443.02    226.27 o 
   3   5   2    19158.02    20899.13     54.54 o 
   5   5   2    16366.06    16787.16     81.56 o 
   7   5   2     9505.45    10022.30     57.76 o 
   9   5   2    11069.18    11410.01     68.70 o 
  11   5   2     6826.79     7189.28     30.51 o 
  13   5   2     3124.75     3302.55     30.12 o 
  15   5   2     3801.91     3837.51     40.36 o 
  17   5   2     1954.85     1946.63     28.68 o 
  19   5   2      428.47      419.89     20.62 o 
  21   5   2      653.44      675.92     31.26 o 
 -24   6   2       17.02       25.89     26.48 o 
 -22   6   2      166.64      161.04     22.94 o 
 -20   6   2      141.07      125.04     18.76 o 
 -18   6   2        8.37      -19.67     19.67 o 
 -16   6   2     2693.26     2612.74     24.17 o 
 -14   6   2      434.52      419.35     13.71 o 
 -12   6   2      133.19      117.70     12.72 o 
 -10   6   2    11926.40    11907.23     32.02 o 
  -8   6   2        1.07       -0.80      5.20 o 
  -6   6   2        6.23       10.03      5.65 o 
  -4   6   2     5917.10     6310.17     49.98 o 
  -2   6   2    28174.16    29413.72     88.28 o 
   0   6   2     3526.44     3886.66     21.25 o 
   2   6   2       24.92        8.68      3.63 o 
   4   6   2    33255.52    34266.53     93.18 o 
   6   6   2     1255.36     1221.56      8.81 o 
   8   6   2     5704.00     5623.50     24.73 o 
  10   6   2    16974.27    16665.75     58.80 o 
  12   6   2      204.18      243.92     11.07 o 
  14   6   2     2261.71     2268.45     20.77 o 
  16   6   2     1830.96     1797.38     24.57 o 
  18   6   2        8.56       13.79     17.79 o 
  20   6   2      289.13      291.55     23.26 o 
  22   6   2      145.62      165.51     27.33 o 
 -23   7   2      454.25      449.18     24.72 o 
 -21   7   2      897.45      871.02     25.42 o 
 -19   7   2     1252.58     1162.53     23.16 o 
 -17   7   2     1598.63     1578.14     20.89 o 
 -15   7   2     4395.51     4232.86     28.41 o 
 -13   7   2     2649.31     2794.86     22.15 o 
 -11   7   2     2635.77     2635.68     25.99 o 
  -9   7   2    11494.66    11110.85     53.07 o 
  -7   7   2     2973.44     3270.30     23.79 o 
  -5   7   2    12824.70    12958.67     67.77 o 
  -3   7   2    27506.11    29213.83    170.11 o 
  -1   7   2     9645.87    10467.76     44.71 o 
   1   7   2    35280.70    37101.86    112.32 o 
   3   7   2     5451.15     5894.49     19.40 o 
   5   7   2     1540.46     1450.93      8.61 o 
   7   7   2     5787.21     5934.54     27.30 o 
   9   7   2      602.92      742.38     12.79 o 
  11   7   2     2965.19     2920.04     22.29 o 
  13   7   2     1277.59     1393.14     17.26 o 
  15   7   2      181.42      223.81     15.34 o 
  17   7   2      563.63      535.69     19.44 o 
  19   7   2      211.58      209.94     21.91 o 
  21   7   2      210.12      207.17     23.29 o 
 -24   8   2      129.13      121.33     29.45 o 
 -22   8   2       78.11      102.26     21.72 o 
 -20   8   2       11.35        3.78     19.46 o 
 -18   8   2     1152.81     1205.78     20.81 o 
 -16   8   2       28.45       22.63     13.79 o 
 -14   8   2      422.13      388.61     15.12 o 
 -12   8   2     5906.18     6024.45     31.32 o 
 -10   8   2     1505.55     1345.63     24.15 o 
  -8   8   2     6984.60     6877.39     36.25 o 
  -6   8   2     8735.95     9084.39     26.69 o 
  -4   8   2      896.71     1191.93     12.71 o 
  -2   8   2    25894.96    26237.87     89.43 o 
   0   8   2     7726.52     7746.59     28.19 o 
   2   8   2     4938.20     5517.62     24.66 o 
   4   8   2    20020.12    19841.28     56.89 o 
   6   8   2     3607.88     3590.71     17.22 o 
   8   8   2    10585.47    10665.29     27.75 o 
  10   8   2     6880.11     6604.55     39.78 o 
  12   8   2     1585.63     1481.16     17.00 o 
  14   8   2     2053.47     1987.00     23.29 o 
  16   8   2     1034.33      960.51     21.34 o 
  18   8   2      562.78      560.79     21.04 o 
  20   8   2      234.33      248.94     22.79 o 
 -23   9   2       81.45       66.97     22.96 o 
 -21   9   2      448.29      453.22     23.61 o 
 -19   9   2        0.59        2.75     20.48 o 
 -17   9   2      953.96      967.98     19.35 o 
 -15   9   2     1536.15     1551.25     22.21 o 
 -13   9   2      966.99      908.91     17.53 o 
 -11   9   2     2034.08     1878.97     20.06 o 
  -9   9   2      866.28      881.03     14.98 o 
  -7   9   2     2292.48     2182.42     15.55 o 
  -5   9   2     9339.71     9325.46     59.99 o 
  -3   9   2     3840.49     4025.86     27.96 o 
  -1   9   2      264.92      369.26      5.35 o 
   1   9   2    13022.33    12857.77     44.78 o 
   3   9   2     1129.08     1158.73      7.48 o 
   5   9   2        4.93       26.41      4.73 o 
   7   9   2     4079.85     3977.08     22.24 o 
   9   9   2      221.09      263.70      9.44 o 
  11   9   2      234.27      281.60     11.48 o 
  13   9   2     1977.17     1936.41     22.98 o 
  15   9   2       77.98       43.02     15.65 o 
  17   9   2        8.55       -8.65     18.46 o 
  19   9   2      498.14      532.82     22.08 o 
  21   9   2        2.67        2.95     20.92 o 
 -22  10   2      701.21      765.50     26.58 o 
 -20  10   2      600.93      615.52     24.16 o 
 -18  10   2     1613.00     1635.01     32.00 o 
 -16  10   2     3510.07     3727.24     48.86 o 
 -14  10   2     2214.06     2256.76     29.21 o 
 -12  10   2     6753.13     6660.00     71.04 o 
 -10  10   2    10649.09    10750.06     45.88 o 
  -8  10   2    10805.78    10828.37     52.54 o 
  -6  10   2     6596.59     6558.24     28.39 o 
  -4  10   2     3678.81     3672.36     14.42 o 
  -2  10   2     9129.17     9153.72     67.70 o 
   0  10   2     1316.34     1459.66     13.52 o 
   2  10   2     7317.21     7534.80     28.11 o 
   4  10   2    10444.30    10837.83     24.17 o 
   6  10   2      265.37      285.02      6.31 o 
   8  10   2     2572.64     2622.89     13.02 o 
  10  10   2      588.84      548.73     13.32 o 
  12  10   2      342.36      309.22     14.08 o 
  14  10   2     1409.06     1344.49     20.65 o 
  16  10   2       23.92       -6.06     14.18 o 
  18  10   2      443.05      459.51     18.48 o 
  20  10   2      419.67      440.03     20.31 o 
 -23  11   2       77.81       88.97     28.49 o 
 -21  11   2       32.45       44.62     20.85 o 
 -19  11   2      897.56      895.09     22.96 o 
 -17  11   2      645.70      651.71     19.24 o 
 -15  11   2      406.18      407.09     16.80 o 
 -13  11   2     3808.60     3712.85     46.75 o 
 -11  11   2     1701.29     1679.53     22.39 o 
  -9  11   2     2026.73     2034.32     16.72 o 
  -7  11   2     5813.87     5762.62     37.26 o 
  -5  11   2      126.92      127.83      6.88 o 
  -3  11   2      343.09      315.88      8.06 o 
  -1  11   2      156.96      170.21      4.96 o 
   1  11   2     4025.65     4034.18     19.47 o 
   3  11   2      268.76      344.52      5.78 o 
   5  11   2      136.26      136.81      5.21 o 
   7  11   2     2998.01     2951.45     15.12 o 
   9  11   2      577.64      514.81     10.72 o 
  11  11   2      616.90      553.99     12.16 o 
  13  11   2      773.60      726.51     16.40 o 
  15  11   2        9.08       -6.45     16.39 o 
  17  11   2       49.05       15.78     14.86 o 
  19  11   2       54.28       82.04     18.04 o 
  21  11   2        0.69       -2.20     28.71 o 
 -22  12   2      364.40      375.17     28.85 o 
 -20  12   2       85.27       67.16     21.02 o 
 -18  12   2      327.03      364.73     22.08 o 
 -16  12   2     1319.07     1353.28     24.05 o 
 -14  12   2      180.41      201.12     13.57 o 
 -12  12   2     1968.92     2081.39     26.31 o 
 -10  12   2     5674.58     5553.28     26.05 o 
  -8  12   2     2310.65     2532.41     21.44 o 
  -6  12   2     4056.51     4236.40     18.28 o 
  -4  12   2     3356.74     3117.28     30.04 o 
  -2  12   2      411.18      490.64      8.05 o 
   0  12   2     3218.61     3373.10     15.39 o 
   2  12   2     7316.07     7215.07     34.50 o 
   4  12   2     2410.79     2552.54     11.23 o 
   6  12   2     2060.50     2004.20     11.52 o 
   8  12   2     3302.94     3175.24     15.07 o 
  10  12   2      392.31      381.61     11.43 o 
  12  12   2     1185.17     1190.89     18.35 o 
  14  12   2     1968.33     1875.37     20.84 o 
  16  12   2       74.71       36.84     13.28 o 
  18  12   2      487.16      513.04     19.88 o 
  20  12   2      398.24      386.28     21.03 o 
 -21  13   2      222.69      217.15     25.20 o 
 -19  13   2      154.99      111.33     18.78 o 
 -17  13   2      663.91      621.12     25.47 o 
 -15  13   2      431.71      381.49     18.02 o 
 -13  13   2      333.37      326.61     13.62 o 
 -11  13   2     1558.66     1487.38     17.58 o 
  -9  13   2     1048.84      988.06     13.99 o 
  -7  13   2     1855.87     1863.66     18.93 o 
  -5  13   2     1500.19     1581.35     19.11 o 
  -3  13   2     2254.57     2154.97     25.16 o 
  -1  13   2     2181.09     1989.84     27.87 o 
   1  13   2       20.42       22.55      6.00 o 
   3  13   2     2003.75     1921.57     20.33 o 
   5  13   2     1391.97     1413.90     13.44 o 
   7  13   2      265.36      290.16      8.46 o 
   9  13   2     1137.08     1198.51     15.65 o 
  11  13   2      210.32      245.23     12.48 o 
  13  13   2      557.28      619.86     16.59 o 
  15  13   2      278.45      274.32     15.76 o 
  17  13   2       53.54       82.29     16.00 o 
  19  13   2      204.25      285.53     20.19 o 
 -20  14   2        5.25      -23.09     27.39 o 
 -18  14   2       73.18       67.12     19.35 o 
 -16  14   2      445.76      439.73     25.97 o 
 -14  14   2      110.93       84.23     15.91 o 
 -12  14   2      806.18      793.26     15.96 o 
 -10  14   2      787.79      790.22     14.35 o 
  -8  14   2     1684.61     1644.69     17.13 o 
  -6  14   2     1478.79     1537.64     15.51 o 
  -4  14   2      549.55      663.29     19.92 o 
  -2  14   2      336.46      357.65     12.96 o 
   0  14   2        3.77        9.54      7.25 o 
   2  14   2     2316.98     2261.13     30.87 o 
   4  14   2       58.35       70.93      7.54 o 
   6  14   2        1.02       16.72      7.76 o 
   8  14   2     1899.25     1901.02     24.91 o 
  10  14   2       45.82       49.82     11.93 o 
  12  14   2      122.23      144.92     14.60 o 
  14  14   2      480.52      536.41     18.25 o 
  16  14   2        0.50        2.45     15.18 o 
  18  14   2      148.23      186.37     25.82 o 
 -21  15   2      115.86      134.87     34.09 o 
 -19  15   2        6.55       -5.86     38.43 o 
 -17  15   2      133.11      103.33     24.20 o 
 -15  15   2      117.54       78.67     18.04 o 
 -13  15   2       20.54        4.38     15.77 o 
 -11  15   2      281.19      258.66     12.60 o 
  -9  15   2      505.74      417.52     12.01 o 
  -7  15   2      383.12      471.15     12.26 o 
  -5  15   2     2502.71     2398.09     23.83 o 
  -3  15   2     2132.51     2004.34     20.32 o 
  -1  15   2      635.37      690.52     16.33 o 
   1  15   2     6772.77     6435.52     50.70 o 
   3  15   2     3883.05     3811.27     20.53 o 
   5  15   2     1150.58     1172.17     12.05 o 
   7  15   2     6320.59     6178.22     33.75 o 
   9  15   2     2091.40     2151.83     23.96 o 
  11  15   2      788.37      787.98     19.38 o 
  13  15   2     2379.47     2526.96     35.37 o 
  15  15   2      700.91      786.49     24.31 o 
  17  15   2      325.81      366.64     24.45 o 
  19  15   2      361.96      402.80     70.92 o 
 -20  16   2       14.92        0.85     23.78 o 
 -18  16   2      105.79       46.84     19.57 o 
 -16  16   2       64.62       68.84     20.51 o 
 -14  16   2       32.55       -4.06     16.26 o 
 -12  16   2      392.02      318.34     16.10 o 
 -10  16   2      133.69      129.45     13.26 o 
  -8  16   2      192.44      158.38     10.97 o 
  -6  16   2      361.99      315.98     12.16 o 
  -4  16   2      220.53      180.55     12.44 o 
  -2  16   2       13.81        4.45     10.80 o 
   0  16   2      185.39      237.71     17.48 o 
   2  16   2      874.84      919.72     15.56 o 
   4  16   2        9.02       20.41      9.18 o 
   6  16   2      583.81      590.97     13.56 o 
   8  16   2      477.85      535.82     20.03 o 
  10  16   2      134.03      167.69     17.62 o 
  12  16   2      370.54      423.99     21.15 o 
  14  16   2       44.68      103.88     20.00 o 
  16  16   2       47.84       59.37     20.03 o 
  18  16   2       38.14       46.68     31.42 o 
 -19  17   2       45.61       10.86     21.09 o 
 -17  17   2      258.07      234.77     23.27 o 
 -15  17   2      325.54      339.51     22.87 o 
 -13  17   2      135.21      118.62     16.91 o 
 -11  17   2      571.56      534.00     19.05 o 
  -9  17   2      557.97      537.31     15.05 o 
  -7  17   2      512.20      476.55     13.63 o 
  -5  17   2     1381.95     1291.20     16.74 o 
  -3  17   2     1108.99     1130.23     16.60 o 
  -1  17   2      867.03      897.07     34.62 o 
   1  17   2     1547.12     1526.66     35.67 o 
   3  17   2     1342.34     1409.33     17.10 o 
   5  17   2      516.97      526.24     12.86 o 
   7  17   2      927.40      893.43     19.29 o 
   9  17   2      815.48      894.76     21.83 o 
  11  17   2      157.46      191.84     18.67 o 
  13  17   2      490.97      527.49     23.13 o 
  15  17   2      282.37      256.56     21.52 o 
  17  17   2       59.80       16.79     26.15 o 
 -18  18   2        6.88       10.34     21.23 o 
 -16  18   2      367.61      411.45     24.88 o 
 -14  18   2      232.71      280.99     21.77 o 
 -12  18   2      116.65      105.38     17.92 o 
 -10  18   2      712.39      639.30     17.22 o 
  -8  18   2       63.51       65.78     12.91 o 
  -6  18   2      421.85      442.90     15.02 o 
  -4  18   2     1417.97     1339.80     18.58 o 
  -2  18   2       54.11       56.96     15.55 o 
   0  18   2      754.99      745.83     28.13 o 
   2  18   2      893.38      848.15     17.65 o 
   4  18   2       44.87        2.52     11.10 o 
   6  18   2      191.29      148.12     13.90 o 
   8  18   2      438.38      409.11     19.59 o 
  10  18   2        0.90        7.03     17.35 o 
  12  18   2       73.37       65.81     21.18 o 
  14  18   2       60.38       78.70     21.78 o 
  16  18   2        1.22      -18.43     29.94 o 
 -17  19   2       93.69      114.66     25.91 o 
 -15  19   2        5.98       79.94     25.53 o 
 -13  19   2       51.10       54.29     22.74 o 
 -11  19   2      118.23      224.42     21.94 o 
  -9  19   2        1.02       53.51     15.09 o 
  -7  19   2      155.96      116.58     14.26 o 
  -5  19   2      107.92      192.74     15.50 o 
  -3  19   2      272.39      319.18     15.20 o 
  -1  19   2      542.12      498.16     15.68 o 
   1  19   2        8.71       35.80     12.67 o 
   3  19   2      215.90      189.87     12.85 o 
   5  19   2      289.78      217.28     14.76 o 
   7  19   2       55.25       54.94     19.32 o 
   9  19   2      160.38      125.83     20.39 o 
  11  19   2      101.95       47.66     19.88 o 
  13  19   2       87.84      105.83     22.17 o 
  15  19   2       33.73       23.42     21.46 o 
 -16  20   2      466.44      596.38     31.25 o 
 -14  20   2      356.78      436.74     28.21 o 
 -12  20   2      279.06      314.51     26.41 o 
 -10  20   2     1160.74     1266.27     30.41 o 
  -8  20   2      234.89      261.79     15.55 o 
  -6  20   2      333.40      296.05     15.72 o 
  -4  20   2     1241.42     1293.32     21.35 o 
  -2  20   2      151.43      186.06     14.80 o 
   0  20   2      445.45      379.39     16.52 o 
   2  20   2      255.26      232.19     14.34 o 
   4  20   2        9.37       -3.64     17.97 o 
   6  20   2      164.52      102.74     20.15 o 
   8  20   2       22.21       12.00     23.89 o 
  10  20   2       14.72        0.00     25.80 o 
  12  20   2       41.75        8.79     22.57 o 
  14  20   2        8.09        1.12     21.71 o 
 -15  21   2       42.23      105.14     26.49 o 
 -13  21   2       24.09       46.25     25.25 o 
 -11  21   2       74.44      124.58     25.47 o 
  -9  21   2       60.61      149.20     20.57 o 
  -7  21   2       16.66       16.07     15.34 o 
  -5  21   2       69.53       90.68     16.21 o 
  -3  21   2       26.25       75.59     15.44 o 
  -1  21   2       77.54       63.49     14.99 o 
   1  21   2       43.76       38.21     14.63 o 
   3  21   2       10.27      -13.23     20.00 o 
   5  21   2       27.34       17.59     25.05 o 
   7  21   2        2.38       14.75     33.26 o 
   9  21   2       29.02        0.83     34.06 o 
  11  21   2       22.33      -10.30     28.83 o 
  13  21   2        3.30       15.90     24.72 o 
 -14  22   2       59.22       90.47     26.27 o 
 -12  22   2      148.34      138.86     25.62 o 
 -10  22   2       96.11      103.40     25.07 o 
  -8  22   2      115.40      110.19     20.12 o 
  -6  22   2      102.12       88.53     16.71 o 
  -4  22   2      228.75      226.52     17.94 o 
  -2  22   2      251.37      251.57     17.23 o 
   0  22   2      162.46      151.15     15.50 o 
   2  22   2      250.85      205.49     19.38 o 
   4  22   2      134.85      120.67     21.00 o 
   6  22   2      181.26      171.71     24.89 o 
   8  22   2      129.54       94.84     24.88 o 
  10  22   2       65.14       50.85     25.70 o 
  12  22   2      102.29      116.04     42.76 o 
 -11  23   2       25.54       10.74     27.14 o 
  -9  23   2       47.65       42.19     23.93 o 
  -7  23   2        3.87       11.61     24.15 o 
  -5  23   2       56.09       33.91     17.18 o 
  -3  23   2       68.97       52.35     17.63 o 
  -1  23   2        2.38       14.77     15.32 o 
   1  23   2      153.81      171.26     18.25 o 
   3  23   2      108.83      106.24     25.04 o 
   5  23   2       44.22       50.53     25.35 o 
   7  23   2      198.93      275.14     27.33 o 
   9  23   2       23.83       53.83     26.09 o 
 -10  24   2        0.52       -2.40     34.81 o 
  -8  24   2       43.46       18.12     27.09 o 
  -6  24   2       64.92       35.34     20.40 o 
  -4  24   2        1.61      -19.58     19.58 o 
  -2  24   2       84.73       79.87     17.13 o 
   0  24   2      102.58      119.80     18.63 o 
   2  24   2        5.60       43.10     20.56 o 
   4  24   2       98.20      161.61     27.75 o 
   6  24   2       36.04      100.86     26.05 o 
   8  24   2       15.96       59.53     26.87 o 
  -9  25   2       31.40        9.96     63.13 o 
  -7  25   2       44.76       45.32     28.04 o 
  -5  25   2       60.10       38.22     21.14 o 
  -3  25   2       27.02        8.85     19.48 o 
  -1  25   2       61.18       60.79     18.57 o 
   1  25   2      111.66      135.61     21.89 o 
   3  25   2       71.08       84.99     24.43 o 
   5  25   2      125.48      190.35     29.37 o 
  -6  26   2        0.26        7.24     42.61 o 
  -4  26   2        1.56       -1.60     28.32 o 
  -2  26   2        0.48        6.08     19.85 o 
   0  26   2        1.12       29.19     22.25 o 
   2  26   2        1.05       29.96     23.79 o 
 -25   1   3     1227.81     1250.59     34.26 o 
 -23   1   3      118.85       81.53     23.39 o 
 -21   1   3     1195.56     1190.34     31.02 o 
 -19   1   3     6587.11     6693.75     49.43 o 
 -17   1   3        6.64       12.70     15.86 o 
 -15   1   3     4148.26     4231.65     33.32 o 
 -13   1   3     4450.35     4396.62     28.45 o 
 -11   1   3      990.58      948.39     13.91 o 
  -9   1   3    19463.86    19977.91    105.56 o 
  -7   1   3      813.53      848.82     16.85 o 
  -5   1   3      105.26      180.88      4.10 o 
  -3   1   3    57151.90    62698.82    240.20 o 
  -1   1   3     7540.07     8340.81     62.97 o 
   1   1   3    19255.75    20703.19     73.03 o 
   3   1   3     8604.09     9421.04     66.33 o 
   5   1   3      487.56      401.07     10.89 o 
   7   1   3     2968.20     2955.73     23.01 o 
   9   1   3     3828.63     3933.65     19.93 o 
  11   1   3     7910.97     8148.87     37.27 o 
  13   1   3     1201.17     1210.97     16.30 o 
  15   1   3     2651.92     2569.50     24.73 o 
  17   1   3     3554.55     3616.88     45.11 o 
  19   1   3      489.33      534.18     23.89 o 
  21   1   3     1195.69     1297.51     31.86 o 
 -24   2   3      631.09      603.06     27.77 o 
 -22   2   3      116.43       63.45     23.22 o 
 -20   2   3     4049.92     3962.05     41.87 o 
 -18   2   3     2107.47     2071.98     29.94 o 
 -16   2   3      864.02      971.81     19.57 o 
 -14   2   3    12300.98    12393.05     67.90 o 
 -12   2   3     5397.40     5300.27     34.95 o 
 -10   2   3    11839.22    12526.89     29.89 o 
  -8   2   3    22405.03    22841.11     84.88 o 
  -6   2   3     1942.17     1927.97     14.36 o 
  -4   2   3     1246.58     1390.86     21.67 o 
  -2   2   3     1270.51     1671.23     12.59 o 
   0   2   3      107.20      147.42      2.91 o 
   2   2   3      827.02      879.72      5.02 o 
   4   2   3     9011.21     9815.47     39.69 o 
   6   2   3      266.18      232.87      5.01 o 
   8   2   3      190.82      195.72      5.18 o 
  10   2   3     3393.14     3235.75     41.55 o 
  12   2   3      394.33      409.52     12.62 o 
  14   2   3       23.05       24.90     12.38 o 
  16   2   3      797.36      806.91     21.61 o 
  18   2   3        6.95       12.08     16.58 o 
  20   2   3      277.16      307.57     24.50 o 
  22   2   3      164.42      148.22     72.50 o 
 -25   3   3       34.22       44.20     25.36 o 
 -23   3   3        5.08      -16.78     22.43 o 
 -21   3   3       84.54       75.56     22.02 o 
 -19   3   3      224.59      263.28     21.87 o 
 -17   3   3      137.28      135.10     13.02 o 
 -15   3   3     1385.63     1375.42     21.14 o 
 -13   3   3        4.67       26.09     13.43 o 
 -11   3   3      245.03      266.75     11.62 o 
  -9   3   3    19685.03    20648.08     80.97 o 
  -7   3   3     5838.40     6159.71     66.12 o 
  -5   3   3    28767.95    30534.37    169.92 o 
  -3   3   3    26124.76    29666.09    124.04 o 
  -1   3   3    20852.41    21932.05     94.73 o 
   1   3   3    72829.95    78634.95    287.11 o 
   3   3   3    12877.88    13862.28     37.85 o 
   5   3   3    10368.14    10705.29     41.18 o 
   7   3   3    19610.03    20220.82     42.34 o 
   9   3   3     2100.52     2293.59     15.43 o 
  11   3   3     2874.86     3081.28     19.94 o 
  13   3   3     2627.83     2585.56     21.19 o 
  15   3   3      832.10      781.14     18.36 o 
  17   3   3     1129.01     1100.46     22.59 o 
  19   3   3      281.46      294.56     22.07 o 
  21   3   3      142.14      114.90     24.83 o 
 -24   4   3      182.28      161.92     26.70 o 
 -22   4   3      135.94      143.34     24.56 o 
 -20   4   3     1125.61     1087.56     28.67 o 
 -18   4   3     1108.78     1122.03     19.32 o 
 -16   4   3     1442.85     1450.84     26.11 o 
 -14   4   3    12732.10    12704.18     83.01 o 
 -12   4   3    12670.59    12744.19     43.48 o 
 -10   4   3    12253.11    12442.25     52.10 o 
  -8   4   3    60848.98    61923.11    456.13 o 
  -6   4   3    20362.68    21444.88     76.73 o 
  -4   4   3    19986.98    20745.62    104.60 o 
  -2   4   3    98816.48   103938.12    416.08 o 
   0   4   3    23966.07    26138.65     85.72 o 
   2   4   3    45899.69    49622.86    106.84 o 
   4   4   3    39136.39    41481.12     79.96 o 
   6   4   3     6183.34     6402.55     21.42 o 
   8   4   3    18159.40    18679.77     67.69 o 
  10   4   3     8836.51     8829.54     59.39 o 
  12   4   3     1848.73     1787.59     16.13 o 
  14   4   3     1931.25     1976.39     21.00 o 
  16   4   3      823.15      771.91     20.71 o 
  18   4   3       36.09       53.20     16.86 o 
  20   4   3      155.34      127.86     22.97 o 
 -25   5   3        0.62      -11.57     28.78 o 
 -23   5   3       64.57       42.44     23.72 o 
 -21   5   3       20.71       20.95     21.58 o 
 -19   5   3       84.03       60.70     18.31 o 
 -17   5   3      139.03      105.12     14.16 o 
 -15   5   3      689.68      776.25     18.79 o 
 -13   5   3        0.80       23.72     13.55 o 
 -11   5   3     1005.63     1121.02     17.26 o 
  -9   5   3     6785.55     7052.98     39.64 o 
  -7   5   3       35.74       31.23      6.98 o 
  -5   5   3    15181.15    17106.48     47.82 o 
  -3   5   3     5112.04     5986.51     23.75 o 
  -1   5   3     2772.84     2825.92     20.45 o 
   1   5   3    17117.18    19009.61     77.95 o 
   3   5   3     5664.96     6139.83     14.59 o 
   5   5   3      460.73      427.30      5.10 o 
   7   5   3     4391.21     4347.88     16.79 o 
   9   5   3     8017.18     7895.19     45.65 o 
  11   5   3       57.57       85.71      8.63 o 
  13   5   3       62.83       71.53     10.50 o 
  15   5   3     1243.46     1150.87     21.84 o 
  17   5   3      368.75      333.50     18.49 o 
  19   5   3        0.01      -10.38     22.30 o 
  21   5   3       23.90        7.90     23.91 o 
 -24   6   3      326.39      295.15     24.28 o 
 -22   6   3      299.45      271.11     22.17 o 
 -20   6   3      892.93      855.55     23.36 o 
 -18   6   3      708.42      614.37     18.24 o 
 -16   6   3     2864.50     2816.63     33.45 o 
 -14   6   3     9642.35     9519.62     44.05 o 
 -12   6   3     6296.77     6551.57     36.34 o 
 -10   6   3    13680.23    13786.64     91.73 o 
  -8   6   3    20094.55    21108.02    126.81 o 
  -6   6   3    11480.79    11511.59     69.59 o 
  -4   6   3    23281.74    24111.38    215.45 o 
  -2   6   3    26592.36    28518.16    129.96 o 
   0   6   3    26799.43    28147.76    100.60 o 
   2   6   3    19512.38    20504.65     69.72 o 
   4   6   3    12759.75    13657.42     45.71 o 
   6   6   3    19053.58    19049.08    111.93 o 
   8   6   3    10340.57    10344.37     39.41 o 
  10   6   3     6882.52     7055.35     29.05 o 
  12   6   3     4479.12     4465.76     34.58 o 
  14   6   3     1676.13     1729.57     20.80 o 
  16   6   3      716.21      721.58     23.08 o 
  18   6   3      160.58      146.15     21.09 o 
  20   6   3      230.41      226.79     23.87 o 
 -25   7   3       18.13       22.62     60.19 o 
 -23   7   3        0.68       -8.43     28.70 o 
 -21   7   3        0.45       14.63     18.34 o 
 -19   7   3       16.40      -12.67     18.12 o 
 -17   7   3       24.23        3.05     13.86 o 
 -15   7   3       30.93       16.87     12.38 o 
 -13   7   3      616.75      573.03     16.38 o 
 -11   7   3      595.48      544.39     14.35 o 
  -9   7   3        2.03        2.94      6.31 o 
  -7   7   3    11910.53    11640.47     41.77 o 
  -5   7   3     2773.67     2956.58     23.08 o 
  -3   7   3      692.61      668.34      9.81 o 
  -1   7   3    25495.56    26226.23    170.03 o 
   1   7   3        3.74       20.66      3.07 o 
   3   7   3    21341.57    21019.09     55.63 o 
   5   7   3    15985.97    16446.60     45.23 o 
   7   7   3      450.32      447.34      8.24 o 
   9   7   3    12840.22    12844.91     75.28 o 
  11   7   3     1275.24     1226.07     20.64 o 
  13   7   3      638.82      617.80     16.53 o 
  15   7   3     4123.86     4118.04     50.76 o 
  17   7   3       37.89       20.00     18.63 o 
  19   7   3       99.83       97.23     18.82 o 
  21   7   3      311.23      327.21     24.56 o 
 -24   8   3      374.12      370.31     26.95 o 
 -22   8   3      805.55      808.11     27.31 o 
 -20   8   3      630.23      575.11     21.72 o 
 -18   8   3      774.07      706.51     19.18 o 
 -16   8   3     2811.94     2741.66     25.35 o 
 -14   8   3     1095.91     1003.70     19.50 o 
 -12   8   3     1784.45     1786.44     26.81 o 
 -10   8   3     6792.24     6734.80     31.22 o 
  -8   8   3     1170.33     1034.83     15.54 o 
  -6   8   3      107.42      116.31      8.04 o 
  -4   8   3     4656.22     5008.31     20.27 o 
  -2   8   3     9044.35     8635.90     59.83 o 
   0   8   3       67.16       75.02      4.77 o 
   2   8   3     1933.32     2117.78     14.38 o 
   4   8   3       32.56       46.03      4.39 o 
   6   8   3     4514.60     4558.96     21.77 o 
   8   8   3     1011.36     1054.68     10.94 o 
  10   8   3      320.25      296.09      9.28 o 
  12   8   3     2646.05     2582.00     26.11 o 
  14   8   3      319.27      353.22     16.95 o 
  16   8   3      150.03      156.78     17.50 o 
  18   8   3      663.37      700.18     19.94 o 
  20   8   3       86.49      122.99     20.97 o 
 -23   9   3      438.56      491.35     26.83 o 
 -21   9   3      813.56      835.60     27.15 o 
 -19   9   3      801.92      774.11     20.84 o 
 -17   9   3     2210.33     2274.80     25.45 o 
 -15   9   3     1318.88     1331.94     19.74 o 
 -13   9   3     1807.65     1745.21     22.43 o 
 -11   9   3     1678.44     1731.22     19.52 o 
  -9   9   3      642.70      650.99     16.93 o 
  -7   9   3     4375.31     4521.53     25.42 o 
  -5   9   3     1278.54     1397.18     10.72 o 
  -3   9   3     2942.44     3123.97     17.94 o 
  -1   9   3     3861.23     3940.17     21.21 o 
   1   9   3       44.26       48.95      3.76 o 
   3   9   3     5502.09     5503.25     18.43 o 
   5   9   3     1954.33     2003.16     10.49 o 
   7   9   3      104.89      132.64      5.31 o 
   9   9   3     2977.12     2900.00     17.11 o 
  11   9   3      513.78      486.72     13.98 o 
  13   9   3      837.62      881.72     17.26 o 
  15   9   3     1825.94     1822.22     20.56 o 
  17   9   3      492.22      505.89     19.13 o 
  19   9   3      489.75      550.56     20.51 o 
  21   9   3      340.52      362.19     41.21 o 
 -24  10   3        1.52       12.45     31.69 o 
 -22  10   3       61.96       87.31     23.00 o 
 -20  10   3      250.48      241.47     22.54 o 
 -18  10   3       10.20       37.56     16.84 o 
 -16  10   3        3.37        9.40     14.85 o 
 -14  10   3      990.24      965.20     19.00 o 
 -12  10   3       61.42       90.54     15.37 o 
 -10  10   3      201.26      214.95     12.57 o 
  -8  10   3     4284.56     4167.98     26.13 o 
  -6  10   3      184.66      182.76      7.71 o 
  -4  10   3       92.87      145.09      7.24 o 
  -2  10   3     3598.10     3309.41     13.79 o 
   0  10   3        7.50       25.16      4.79 o 
   2  10   3     1893.46     1961.15      8.43 o 
   4  10   3      181.71      138.71      4.58 o 
   6  10   3     3426.32     3313.30     17.58 o 
   8  10   3     1272.06     1149.89     11.14 o 
  10  10   3      124.09      100.06     10.81 o 
  12  10   3     3054.73     2888.64     22.42 o 
  14  10   3       85.38       78.22     13.26 o 
  16  10   3       19.41       -5.91     15.16 o 
  18  10   3      437.35      460.60     19.56 o 
  20  10   3       36.06       43.95     18.42 o 
 -23  11   3      394.29      411.79     26.64 o 
 -21  11   3      475.23      515.44     26.72 o 
 -19  11   3      218.30      230.69     18.55 o 
 -17  11   3     3299.02     3413.32     31.63 o 
 -15  11   3      619.48      609.17     20.62 o 
 -13  11   3     1124.44     1149.65     30.58 o 
 -11  11   3     7943.45     8072.21     68.19 o 
  -9  11   3       33.32       31.32     10.32 o 
  -7  11   3     6207.90     6145.92     28.12 o 
  -5  11   3    16024.81    16145.50     94.07 o 
  -3  11   3     3112.34     3505.87     19.22 o 
  -1  11   3     8791.84     8512.09     34.49 o 
   1  11   3     3035.32     2885.51     12.70 o 
   3  11   3     2681.77     2922.66     12.41 o 
   5  11   3     3034.11     3094.58     17.71 o 
   7  11   3     1085.62     1159.59     10.19 o 
   9  11   3     1152.55     1183.76     14.45 o 
  11  11   3      484.62      495.72     13.33 o 
  13  11   3     1201.98     1191.24     17.07 o 
  15  11   3      334.63      290.93     14.07 o 
  17  11   3      386.72      373.02     17.96 o 
  19  11   3      730.17      743.16     21.08 o 
 -22  12   3      192.11      205.57     24.09 o 
 -20  12   3      301.14      282.35     21.60 o 
 -18  12   3      801.49      801.22     22.74 o 
 -16  12   3      344.67      352.07     20.07 o 
 -14  12   3      281.39      234.03     14.26 o 
 -12  12   3     2358.78     2417.09     21.85 o 
 -10  12   3      566.96      593.46     13.81 o 
  -8  12   3     2196.36     1982.11     23.22 o 
  -6  12   3     3596.57     3594.49     35.52 o 
  -4  12   3      337.47      402.16     15.03 o 
  -2  12   3     1666.45     1675.11     14.66 o 
   0  12   3        4.59       34.06      6.24 o 
   2  12   3       52.41       76.18      6.87 o 
   4  12   3      828.07      841.57      8.19 o 
   6  12   3      114.92      116.03      6.55 o 
   8  12   3       51.31       47.32     10.29 o 
  10  12   3       46.52       39.84     10.69 o 
  12  12   3       35.88       25.30     12.69 o 
  14  12   3        4.72       -3.76     15.03 o 
  16  12   3       33.35       17.92     14.13 o 
  18  12   3      104.78      148.48     18.38 o 
  20  12   3       40.58       10.15     35.56 o 
 -21  13   3       56.95       75.14     26.49 o 
 -19  13   3        2.10        2.32     20.34 o 
 -17  13   3     1001.54      990.56     23.36 o 
 -15  13   3      458.98      508.08     17.17 o 
 -13  13   3      260.59      300.97     14.63 o 
 -11  13   3     3527.48     3410.77     24.43 o 
  -9  13   3     2113.78     2137.63     21.21 o 
  -7  13   3     5640.92     5783.16     54.84 o 
  -5  13   3    13357.89    13272.15    104.94 o 
  -3  13   3     5965.40     5941.24     41.68 o 
  -1  13   3     7327.90     7639.61     43.66 o 
   1  13   3     7660.49     7381.56     48.02 o 
   3  13   3     2770.31     2742.15     19.46 o 
   5  13   3     3555.92     3712.69     18.75 o 
   7  13   3     3259.66     3066.64     24.13 o 
   9  13   3      397.07      420.73     12.44 o 
  11  13   3      132.57      138.73     12.89 o 
  13  13   3      646.06      598.54     16.17 o 
  15  13   3      124.04      103.98     14.16 o 
  17  13   3       78.20       76.26     17.88 o 
  19  13   3      191.92      186.90     26.46 o 
 -22  14   3      186.84      208.07     34.71 o 
 -20  14   3       11.08       -1.30     23.48 o 
 -18  14   3      161.76      127.95     21.98 o 
 -16  14   3      534.77      453.84     23.98 o 
 -14  14   3       21.33       11.33     15.05 o 
 -12  14   3      892.37      861.50     17.20 o 
 -10  14   3     1752.29     1724.79     26.43 o 
  -8  14   3     1130.75     1154.44     20.23 o 
  -6  14   3     4024.77     3971.20     28.12 o 
  -4  14   3     3944.95     3828.62     46.95 o 
  -2  14   3     2673.88     2732.81     30.27 o 
   0  14   3     3968.37     3875.43     26.31 o 
   2  14   3     4082.68     3939.55     23.78 o 
   4  14   3     3280.55     3345.05     21.29 o 
   6  14   3     3733.89     3437.33     22.15 o 
   8  14   3     2719.53     2577.29     22.12 o 
  10  14   3     1084.70     1121.68     16.13 o 
  12  14   3      939.57      906.51     17.78 o 
  14  14   3      527.62      570.40     17.16 o 
  16  14   3      185.08      202.45     17.44 o 
  18  14   3      233.88      281.07     27.72 o 
 -21  15   3       35.48       28.90     29.52 o 
 -19  15   3       30.98       -0.05     25.24 o 
 -17  15   3      498.04      509.43     32.65 o 
 -15  15   3       47.87       19.71     21.24 o 
 -13  15   3      170.76      107.99     13.08 o 
 -11  15   3      748.93      779.21     16.63 o 
  -9  15   3       98.38       83.28     11.28 o 
  -7  15   3     2149.61     2002.38     18.14 o 
  -5  15   3     1225.64     1348.21     27.11 o 
  -3  15   3       35.32       57.67      8.94 o 
  -1  15   3      838.88      821.23     15.17 o 
   1  15   3       19.29      108.06     16.42 o 
   3  15   3        5.11        9.63      8.43 o 
   5  15   3      141.17      158.08     10.25 o 
   7  15   3        5.43       84.42     14.01 o 
   9  15   3       90.71      109.13     13.59 o 
  11  15   3       88.35      123.23     17.29 o 
  13  15   3        0.07       34.42     19.21 o 
  15  15   3        0.09        4.36     18.58 o 
  17  15   3        5.73        0.46     26.22 o 
 -20  16   3       26.13       -8.84     20.03 o 
 -18  16   3      171.51      167.70     23.28 o 
 -16  16   3      644.93      627.27     28.50 o 
 -14  16   3       48.41        3.18     20.06 o 
 -12  16   3      553.21      565.53     17.24 o 
 -10  16   3     1043.90      953.76     16.66 o 
  -8  16   3       36.36       17.74     10.14 o 
  -6  16   3     2150.72     2016.77     18.61 o 
  -4  16   3      874.77      771.21     14.58 o 
  -2  16   3      149.92      185.68     11.37 o 
   0  16   3     4357.29     4197.11     42.16 o 
   2  16   3      528.83      509.24     12.30 o 
   4  16   3      458.86      501.90     12.26 o 
   6  16   3     3575.88     3437.12     25.66 o 
   8  16   3     1023.91     1010.93     22.00 o 
  10  16   3      616.98      661.33     20.93 o 
  12  16   3     1011.55     1052.42     25.21 o 
  14  16   3      462.15      477.76     22.89 o 
  16  16   3      145.21      133.03     20.50 o 
 -19  17   3        5.27      -11.26     24.83 o 
 -17  17   3       13.86       51.71     21.93 o 
 -15  17   3       75.69       77.44     18.24 o 
 -13  17   3       26.66       -2.11     17.32 o 
 -11  17   3      190.78      203.88     15.91 o 
  -9  17   3      242.92      200.17     12.93 o 
  -7  17   3        0.61       -3.21     14.10 o 
  -5  17   3      482.12      441.17     15.69 o 
  -3  17   3      106.20       90.58     11.50 o 
  -1  17   3      218.77      205.44     22.04 o 
   1  17   3     2003.92     1824.66     30.29 o 
   3  17   3        0.56       -7.83     10.35 o 
   5  17   3      269.49      313.36     20.67 o 
   7  17   3      965.64      923.72     21.96 o 
   9  17   3       13.37        3.56     18.27 o 
  11  17   3      275.24      290.50     20.52 o 
  13  17   3      192.61      206.30     21.24 o 
  15  17   3        0.10       -4.53     22.93 o 
 -18  18   3      168.94      156.11     26.03 o 
 -16  18   3      130.53      185.15     24.97 o 
 -14  18   3        5.90       -7.27     20.93 o 
 -12  18   3      384.67      383.52     22.96 o 
 -10  18   3       34.73       57.76     14.65 o 
  -8  18   3        3.21      -14.92     14.92 o 
  -6  18   3       47.24       29.51     12.94 o 
  -4  18   3        8.03       -5.47     13.28 o 
  -2  18   3       63.83       34.15     13.88 o 
   0  18   3        1.82       32.16     12.54 o 
   2  18   3       83.59       82.18     11.28 o 
   4  18   3      128.35       91.08     12.17 o 
   6  18   3       17.29       36.79     17.96 o 
   8  18   3      354.81      409.18     19.87 o 
  10  18   3      160.35      138.85     19.01 o 
  12  18   3      148.56      162.87     21.01 o 
  14  18   3      142.31      161.24     22.76 o 
 -17  19   3      350.10      373.98     29.06 o 
 -15  19   3      329.49      365.98     27.21 o 
 -13  19   3      211.95      213.36     22.14 o 
 -11  19   3     1008.80     1034.20     25.37 o 
  -9  19   3      409.19      387.07     16.76 o 
  -7  19   3      135.60      142.40     14.09 o 
  -5  19   3      769.01      719.88     18.06 o 
  -3  19   3      215.32      177.40     14.01 o 
  -1  19   3      144.37      119.18     13.33 o 
   1  19   3      803.36      732.58     15.29 o 
   3  19   3       49.31       23.40     11.85 o 
   5  19   3        5.88        0.03     19.83 o 
   7  19   3      268.88      244.02     21.84 o 
   9  19   3        0.58        8.87     24.49 o 
  11  19   3       30.38       18.10     21.05 o 
  13  19   3      181.10      210.73     23.55 o 
  15  19   3        3.58       16.40     38.95 o 
 -16  20   3       32.06       81.53     25.70 o 
 -14  20   3        5.97       42.48     24.89 o 
 -12  20   3       28.02      108.86     22.68 o 
 -10  20   3        5.52       86.65     17.84 o 
  -8  20   3       18.78       10.96     15.64 o 
  -6  20   3        6.27       33.22     14.87 o 
  -4  20   3        9.37       55.04     15.57 o 
  -2  20   3      102.18       76.01     14.01 o 
   0  20   3       47.61       68.79     14.48 o 
   2  20   3        9.88       -6.39     14.82 o 
   4  20   3      237.80      199.78     20.43 o 
   6  20   3        6.89        4.64     24.58 o 
   8  20   3        3.94       -8.78     24.66 o 
  10  20   3      184.14      134.33     22.94 o 
  12  20   3        4.31       58.25     27.51 o 
  14  20   3        4.32       43.78     39.63 o 
 -15  21   3      100.43      150.01     26.48 o 
 -13  21   3      291.22      330.31     27.42 o 
 -11  21   3      456.85      513.19     25.69 o 
  -9  21   3      257.43      318.77     18.12 o 
  -7  21   3      205.84      222.52     16.68 o 
  -5  21   3      712.78      750.49     20.42 o 
  -3  21   3      366.35      402.88     17.30 o 
  -1  21   3      395.42      403.48     17.36 o 
   1  21   3      736.14      716.68     18.70 o 
   3  21   3      181.87      157.31     19.45 o 
   5  21   3      255.03      257.06     22.32 o 
   7  21   3      123.14      104.77     21.40 o 
   9  21   3       48.63       35.82     21.92 o 
  11  21   3      205.98      210.03     24.61 o 
  13  21   3       50.95       51.21     40.27 o 
 -14  22   3       11.38       47.55     25.57 o 
 -12  22   3        8.40       28.30     24.60 o 
 -10  22   3        2.88       57.16     20.69 o 
  -8  22   3       36.27       85.76     17.23 o 
  -6  22   3       24.83       60.79     17.21 o 
  -4  22   3       40.51      112.98     18.05 o 
  -2  22   3       70.05      109.91     16.92 o 
   0  22   3        1.89       60.65     15.54 o 
   2  22   3       16.09       64.58     21.53 o 
   4  22   3       11.49       27.36     25.28 o 
   6  22   3       85.41      110.70     24.25 o 
   8  22   3        8.64       14.41     24.04 o 
  10  22   3        1.59       22.21     27.71 o 
 -13  23   3      103.54      137.87     32.18 o 
 -11  23   3       43.66       27.27     24.77 o 
  -9  23   3      191.05      198.98     21.59 o 
  -7  23   3      158.91      198.72     19.58 o 
  -5  23   3       89.72      103.66     17.97 o 
  -3  23   3      327.32      343.73     19.63 o 
  -1  23   3      253.30      295.51     16.99 o 
   1  23   3      212.91      258.57     21.92 o 
   3  23   3      250.65      291.02     25.36 o 
   5  23   3      123.60      150.35     26.06 o 
   7  23   3       90.13      105.34     26.11 o 
   9  23   3       97.41      132.81     26.20 o 
 -10  24   3       36.02       26.94     27.53 o 
  -8  24   3        6.42       21.47     22.04 o 
  -6  24   3       55.15       25.14     17.74 o 
  -4  24   3      145.65      137.71     18.58 o 
  -2  24   3        7.54       10.52     16.31 o 
   0  24   3       79.00       83.68     21.12 o 
   2  24   3      100.08      148.64     20.52 o 
   4  24   3       69.45      110.17     27.59 o 
   6  24   3      153.03      207.08     27.52 o 
   8  24   3       56.71      134.27     57.02 o 
  -7  25   3       28.22       -0.32     22.53 o 
  -5  25   3       14.02      -17.89     19.29 o 
  -3  25   3        2.68        1.39     18.95 o 
  -1  25   3       29.05       22.32     21.57 o 
   1  25   3        4.25        5.97     20.73 o 
   3  25   3       10.58       35.75     23.93 o 
   5  25   3        7.31       48.65     27.94 o 
  -6  26   3       49.74       21.31     29.78 o 
  -4  26   3       11.51       17.38     21.66 o 
  -2  26   3       64.80       68.75     23.83 o 
   0  26   3       24.22       29.72     23.39 o 
   2  26   3       15.12       15.86     26.50 o 
 -26   0   4     1152.24     1236.65     82.26 o 
 -24   0   4      749.12      756.12     42.52 o 
 -22   0   4      467.26      427.88     41.31 o 
 -20   0   4     5960.95     5744.77     81.81 o 
 -18   0   4      954.32      970.65     39.61 o 
 -16   0   4      430.08      449.77     25.37 o 
 -14   0   4    10174.35     9786.73     81.45 o 
 -12   0   4     5879.80     5796.55     46.22 o 
 -10   0   4      274.89      221.23      8.34 o 
  -8   0   4     8813.80     8636.63    107.23 o 
  -6   0   4     3349.25     4129.27     78.46 o 
  -4   0   4    29654.49    30094.18     77.57 o 
  -2   0   4    16343.98    18581.49     72.88 o 
   0   0   4    44708.80    49272.42    203.89 o 
   2   0   4    30333.79    32569.09    225.88 o 
   4   0   4     1997.65     2269.58     29.06 o 
   6   0   4     1903.30     2263.97     14.84 o 
   8   0   4    20675.80    21428.64    157.70 o 
  10   0   4     3561.14     3591.43     41.72 o 
  12   0   4     2205.84     2245.70     29.18 o 
  14   0   4     4287.03     4433.42     45.48 o 
  16   0   4     2519.09     2448.41     78.60 o 
  18   0   4     1027.51     1069.44     37.64 o 
  20   0   4     1190.33     1301.43     44.10 o 
 -25   1   4      163.53      225.07     28.27 o 
 -23   1   4       14.21      -21.43     30.57 o 
 -21   1   4      805.77      873.64     33.21 o 
 -19   1   4      134.75      175.93     24.67 o 
 -17   1   4      175.60      135.24     17.94 o 
 -15   1   4     1948.28     1871.55     25.17 o 
 -13   1   4      266.03      273.76      7.66 o 
 -11   1   4        5.68       13.64      6.79 o 
  -9   1   4      361.05      355.44     12.73 o 
  -7   1   4       75.61       93.87      5.61 o 
  -5   1   4      372.79      416.24     11.50 o 
  -3   1   4      587.55      600.37     11.33 o 
  -1   1   4     3446.65     3664.18     13.82 o 
   1   1   4      588.12      768.49      4.34 o 
   3   1   4     7365.89     7974.76     46.17 o 
   5   1   4       47.34       82.59      4.19 o 
   7   1   4      611.55      665.09      9.32 o 
   9   1   4     5184.41     5315.21     35.78 o 
  11   1   4       12.92       14.41      8.55 o 
  13   1   4      248.99      277.45     12.92 o 
  15   1   4     1598.97     1613.63     25.01 o 
  17   1   4       37.20       40.36     18.64 o 
  19   1   4      236.83      282.85     23.71 o 
  21   1   4      115.81      158.82     26.12 o 
 -26   2   4      290.81      198.35     62.52 o 
 -24   2   4      421.43      398.38     27.12 o 
 -22   2   4       81.52       43.80     23.45 o 
 -20   2   4     2275.37     2353.33     41.42 o 
 -18   2   4     1355.86     1246.85     27.98 o 
 -16   2   4      959.04      935.67     26.14 o 
 -14   2   4    11054.74    11215.19     66.91 o 
 -12   2   4      144.29      111.28      7.20 o 
 -10   2   4     1648.58     1582.97     20.63 o 
  -8   2   4    29612.57    30133.61    179.26 o 
  -6   2   4      591.09      537.63      5.89 o 
  -4   2   4    38925.84    42034.34    235.28 o 
  -2   2   4    17726.51    19840.96     74.42 o 
   0   2   4      469.46      664.12      4.46 o 
   2   2   4    31346.98    35125.75     85.55 o 
   4   2   4     5271.44     6019.04     22.70 o 
   6   2   4     7674.80     8209.22     27.07 o 
   8   2   4    10248.82    10707.81     33.27 o 
  10   2   4      724.21      772.02     15.24 o 
  12   2   4     3459.92     3451.19     25.65 o 
  14   2   4      972.12      901.14     17.64 o 
  16   2   4      231.49      228.34     18.29 o 
  18   2   4      507.28      506.85     22.61 o 
  20   2   4      184.22      190.16     24.87 o 
 -25   3   4      285.22      277.15     28.89 o 
 -23   3   4       30.16        2.51     23.98 o 
 -21   3   4      953.04      977.22     30.94 o 
 -19   3   4     1329.61     1283.74     50.21 o 
 -17   3   4      207.99      215.58     16.76 o 
 -15   3   4     6956.91     7101.32     40.83 o 
 -13   3   4     8435.31     8208.17     39.57 o 
 -11   3   4     4650.66     4932.70     23.26 o 
  -9   3   4    29084.96    29361.71    131.30 o 
  -7   3   4    17388.32    18022.44    133.32 o 
  -5   3   4    20425.81    22636.17    116.68 o 
  -3   3   4    52366.10    55152.14    230.36 o 
  -1   3   4     9089.75     9603.74     36.90 o 
   1   3   4    31874.45    33055.72     53.82 o 
   3   3   4    46207.02    47863.30     93.86 o 
   5   3   4     2760.17     2855.02     12.16 o 
   7   3   4     5406.53     5482.85     14.49 o 
   9   3   4     7310.48     7371.64     34.17 o 
  11   3   4      491.21      532.19     12.19 o 
  13   3   4     1910.71     1874.11     24.10 o 
  15   3   4     2305.40     2184.58     26.59 o 
  17   3   4      189.53      171.44     19.63 o 
  19   3   4      334.76      324.67     23.47 o 
  21   3   4      357.91      339.70     27.14 o 
 -26   4   4        4.20      -22.48     56.97 o 
 -24   4   4      205.73      184.33     26.56 o 
 -22   4   4        6.84      -11.50     23.32 o 
 -20   4   4       37.14       42.67     23.54 o 
 -18   4   4     1168.17     1185.43     24.78 o 
 -16   4   4      653.25      707.37     22.80 o 
 -14   4   4     2656.82     2821.98     32.20 o 
 -12   4   4      942.64      963.09     17.19 o 
 -10   4   4     5529.01     5758.48     48.21 o 
  -8   4   4     9483.90     9901.40     31.57 o 
  -6   4   4     3024.47     3221.33     24.41 o 
  -4   4   4    36721.28    39511.77    125.71 o 
  -2   4   4    18962.31    21495.76    145.65 o 
   0   4   4    12772.55    14291.60     40.90 o 
   2   4   4    17829.04    19126.62     65.05 o 
   4   4   4      340.51      490.58      9.38 o 
   6   4   4     7664.51     8323.87     27.48 o 
   8   4   4     1377.32     1394.05     11.51 o 
  10   4   4      122.75      109.65      7.80 o 
  12   4   4     2228.96     2245.85     22.15 o 
  14   4   4       93.50       71.25     18.30 o 
  16   4   4       99.72       64.36     19.38 o 
  18   4   4      111.07       74.88     20.13 o 
  20   4   4       42.85       13.44     26.40 o 
 -25   5   4      197.45      159.75     27.29 o 
 -23   5   4      117.87       67.63     22.50 o 
 -21   5   4      754.99      754.29     29.34 o 
 -19   5   4     2146.90     2051.98     29.42 o 
 -17   5   4     1184.87     1130.06     27.79 o 
 -15   5   4    10899.50    10980.09     84.00 o 
 -13   5   4    15953.23    16117.42     69.12 o 
 -11   5   4    10494.66    10591.38     41.03 o 
  -9   5   4    80328.10    81461.57    351.06 o 
  -7   5   4    44925.45    47094.57     73.51 o 
  -5   5   4    17735.20    17330.33     69.59 o 
  -3   5   4   133478.22   136658.05    429.80 o 
  -1   5   4    36549.10    38732.19    144.88 o 
   1   5   4    29057.79    30432.55    139.85 o 
   3   5   4    58103.81    58760.27    176.68 o 
   5   5   4    17388.67    17391.19     38.89 o 
   7   5   4    10179.66    10620.31     47.79 o 
   9   5   4     4591.60     4812.83     29.07 o 
  11   5   4     1609.85     1567.25     19.89 o 
  13   5   4     1544.15     1496.15     22.82 o 
  15   5   4     1094.86     1086.74     26.23 o 
  17   5   4      266.35      241.15     20.48 o 
  19   5   4      162.40      158.06     23.08 o 
  21   5   4      224.24      276.41     40.61 o 
 -24   6   4       44.54       11.05     24.35 o 
 -22   6   4       36.84       15.51     22.10 o 
 -20   6   4      202.30      157.38     20.12 o 
 -18   6   4      162.84      191.88     15.33 o 
 -16   6   4      569.41      530.24     16.94 o 
 -14   6   4      526.83      466.87     16.26 o 
 -12   6   4      129.51       77.30     13.29 o 
 -10   6   4     1576.34     1562.23     18.77 o 
  -8   6   4     1986.35     2040.52     22.34 o 
  -6   6   4        7.20        4.35      5.68 o 
  -4   6   4        3.39       15.74      8.21 o 
  -2   6   4    11118.78    11365.92     96.43 o 
   0   6   4     1014.62     1018.13     10.89 o 
   2   6   4      186.43      219.55      3.62 o 
   4   6   4     6599.04     6221.85     18.33 o 
   6   6   4     2417.63     2317.91     14.20 o 
   8   6   4      597.67      578.94      9.13 o 
  10   6   4     1570.69     1482.98     13.56 o 
  12   6   4      974.47      934.36     17.10 o 
  14   6   4     1216.70     1224.56     23.73 o 
  16   6   4       11.59       -5.48     18.50 o 
  18   6   4      246.17      235.69     20.33 o 
  20   6   4      198.76      209.45     24.98 o 
 -25   7   4      264.59      264.11     30.86 o 
 -23   7   4      557.80      583.07     28.82 o 
 -21   7   4      780.69      806.23     25.30 o 
 -19   7   4      630.14      581.27     19.46 o 
 -17   7   4     2228.37     2346.34     38.59 o 
 -15   7   4     1503.55     1472.31     21.95 o 
 -13   7   4     1625.77     1492.61     20.04 o 
 -11   7   4    13856.34    13859.53     71.97 o 
  -9   7   4     2114.61     2222.14     25.96 o 
  -7   7   4     1698.08     1939.47     19.57 o 
  -5   7   4    11712.17    12551.81     64.79 o 
  -3   7   4      116.87      119.22      8.08 o 
  -1   7   4     7039.06     8008.11     49.32 o 
   1   7   4    12724.10    13031.13     53.44 o 
   3   7   4     2172.38     2397.93     10.11 o 
   5   7   4     4244.86     4285.06     26.99 o 
   7   7   4     3749.33     3774.62     19.95 o 
   9   7   4     1599.60     1559.76     12.15 o 
  11   7   4     1744.25     1698.64     18.33 o 
  13   7   4     3115.04     3055.07     24.90 o 
  15   7   4     1069.44     1115.19     21.16 o 
  17   7   4      940.48      995.99     22.16 o 
  19   7   4      765.80      855.01     27.41 o 
 -24   8   4       71.40       48.54     26.33 o 
 -22   8   4      610.68      644.49     23.71 o 
 -20   8   4      672.36      601.23     21.41 o 
 -18   8   4      112.69       66.99     15.95 o 
 -16   8   4     2067.63     2116.20     26.24 o 
 -14   8   4      648.88      587.73     17.41 o 
 -12   8   4     1060.57     1068.19     19.26 o 
 -10   8   4     2836.54     2996.57     32.33 o 
  -8   8   4      392.81      409.47     11.53 o 
  -6   8   4     1415.20     1435.70     15.15 o 
  -4   8   4      670.93      801.05      9.62 o 
  -2   8   4     5410.19     5819.33     21.41 o 
   0   8   4     1452.45     1498.33      7.25 o 
   2   8   4      174.33      202.88      5.89 o 
   4   8   4     4570.27     4612.29     13.71 o 
   6   8   4       78.04       80.54      4.94 o 
   8   8   4     1294.13     1415.36     11.88 o 
  10   8   4     3823.94     3996.01     20.52 o 
  12   8   4      102.55      141.88     12.21 o 
  14   8   4     1765.23     1861.63     20.33 o 
  16   8   4      398.96      410.60     18.27 o 
  18   8   4       18.31       66.34     18.56 o 
  20   8   4      538.16      588.19     24.55 o 
 -25   9   4       26.64      -12.73     66.23 o 
 -23   9   4      368.66      379.25     25.10 o 
 -21   9   4       13.37       20.87     19.12 o 
 -19   9   4      204.02      132.57     18.24 o 
 -17   9   4       58.03       30.57     15.14 o 
 -15   9   4      199.01      166.87     15.65 o 
 -13   9   4      987.82      865.26     21.31 o 
 -11   9   4      108.48       95.34     11.81 o 
  -9   9   4      440.80      368.51     14.75 o 
  -7   9   4      312.31      287.23     10.28 o 
  -5   9   4     2174.10     2085.77     11.96 o 
  -3   9   4     1754.06     1603.95     10.76 o 
  -1   9   4       57.87       82.35      7.22 o 
   1   9   4      764.22      841.05      7.53 o 
   3   9   4     1212.45     1104.48      7.09 o 
   5   9   4       64.11       39.74      4.99 o 
   7   9   4      717.52      650.10      7.53 o 
   9   9   4       49.52       56.28      8.69 o 
  11   9   4     2163.79     2066.97     18.38 o 
  13   9   4      844.70      798.12     15.73 o 
  15   9   4       86.99      111.11     15.99 o 
  17   9   4     1300.13     1327.13     23.69 o 
  19   9   4       66.14       87.18     19.60 o 
 -24  10   4      218.49      229.21     27.15 o 
 -22  10   4      917.57      953.83     32.98 o 
 -20  10   4      328.32      327.31     19.39 o 
 -18  10   4      744.42      752.26     21.45 o 
 -16  10   4      917.72      895.78     19.62 o 
 -14  10   4       28.39      -13.46     18.86 o 
 -12  10   4     3149.78     3178.58     28.47 o 
 -10  10   4      404.63      419.39     13.48 o 
  -8  10   4       27.73       32.36      9.84 o 
  -6  10   4     6705.31     6909.03     32.41 o 
  -4  10   4      391.87      370.21      6.48 o 
  -2  10   4     1722.33     1767.29     13.88 o 
   0  10   4     3875.46     4163.10     25.40 o 
   2  10   4      222.72      280.37      5.51 o 
   4  10   4     2448.01     2611.56     14.34 o 
   6  10   4     2005.83     2144.20     12.41 o 
   8  10   4     2731.07     2757.52     26.14 o 
  10  10   4     3739.85     3875.76     21.67 o 
  12  10   4      828.42      829.60     15.20 o 
  14  10   4      942.51      942.24     16.77 o 
  16  10   4      981.74     1013.03     22.45 o 
  18  10   4      458.34      482.90     19.46 o 
  20  10   4      325.81      318.81     46.90 o 
 -23  11   4        6.33       44.18     24.99 o 
 -21  11   4      179.53      188.88     23.25 o 
 -19  11   4       35.79       34.64     17.44 o 
 -17  11   4        0.75       30.88     18.00 o 
 -15  11   4      539.06      506.83     17.80 o 
 -13  11   4       15.64       23.93     16.88 o 
 -11  11   4      288.28      346.31     16.39 o 
  -9  11   4       24.38       23.97     15.76 o 
  -7  11   4      314.81      359.98     21.88 o 
  -5  11   4        8.93       39.35      6.26 o 
  -3  11   4     1249.26     1175.70     11.95 o 
  -1  11   4      633.82      645.97     10.33 o 
   1  11   4      131.74      136.19      5.86 o 
   3  11   4     2531.62     2392.31     10.28 o 
   5  11   4      343.43      352.50      6.76 o 
   7  11   4       42.30       66.52      7.48 o 
   9  11   4     1430.26     1344.62     19.75 o 
  11  11   4        6.47       25.02     11.66 o 
  13  11   4        8.51        0.85     13.01 o 
  15  11   4      328.40      333.02     15.87 o 
  17  11   4        2.77       34.87     16.99 o 
  19  11   4       28.90       22.51     18.90 o 
 -22  12   4      304.53      314.28     26.27 o 
 -20  12   4       22.70       13.87     19.13 o 
 -18  12   4      724.21      716.32     22.06 o 
 -16  12   4     1474.50     1538.32     25.44 o 
 -14  12   4      123.23       92.24     16.49 o 
 -12  12   4     5965.18     5824.23     56.79 o 
 -10  12   4     4341.28     4516.79     27.71 o 
  -8  12   4     1685.50     1745.04     41.84 o 
  -6  12   4    21040.55    20067.33    103.62 o 
  -4  12   4     6913.82     6765.56     24.23 o 
  -2  12   4     7643.68     7763.12     27.21 o 
   0  12   4    20769.80    20592.95     66.07 o 
   2  12   4     1789.09     1816.81     14.95 o 
   4  12   4     4249.74     4311.99     22.48 o 
   6  12   4     6439.50     6329.53     22.54 o 
   8  12   4      992.89      997.49     14.65 o 
  10  12   4     1609.28     1570.32     19.59 o 
  12  12   4      734.66      664.53     15.23 o 
  14  12   4       34.81       10.20     12.90 o 
  16  12   4      100.25       90.03     15.98 o 
  18  12   4      196.03      160.40     20.11 o 
 -23  13   4      135.37      120.08     36.45 o 
 -21  13   4       62.27       21.77     24.91 o 
 -19  13   4      134.70      130.45     18.55 o 
 -17  13   4      747.37      809.19     22.02 o 
 -15  13   4      386.52      350.24     16.12 o 
 -13  13   4     1048.45      973.45     17.53 o 
 -11  13   4     1373.98     1489.17     40.94 o 
  -9  13   4      356.77      318.57     13.20 o 
  -7  13   4     1537.23     1579.95     48.07 o 
  -5  13   4     4479.14     4390.01     51.43 o 
  -3  13   4     1952.24     1907.71     18.51 o 
  -1  13   4     2711.66     2942.93     28.76 o 
   1  13   4     6670.60     6319.29     36.19 o 
   3  13   4     1489.67     1306.96     11.07 o 
   5  13   4     1724.42     1655.63     14.74 o 
   7  13   4     1933.76     1762.10     16.18 o 
   9  13   4      503.42      489.77     12.45 o 
  11  13   4      939.38      948.26     17.35 o 
  13  13   4      175.31      128.87     13.99 o 
  15  13   4      122.73       97.39     14.72 o 
  17  13   4      235.38      231.83     21.03 o 
 -22  14   4       74.95       91.47     31.87 o 
 -20  14   4        0.26       -9.09     25.97 o 
 -18  14   4      475.87      542.02     25.73 o 
 -16  14   4      842.93      845.92     27.40 o 
 -14  14   4       45.16       27.18     15.33 o 
 -12  14   4     2604.73     2604.53     25.68 o 
 -10  14   4     1819.00     1872.13     19.71 o 
  -8  14   4      591.02      558.21     15.22 o 
  -6  14   4     6973.50     7153.23     58.17 o 
  -4  14   4     2461.85     2488.02     30.35 o 
  -2  14   4     4821.56     4681.11     32.40 o 
   0  14   4     7744.77     7577.40     51.84 o 
   2  14   4      232.61      249.47      8.28 o 
   4  14   4     1811.18     1686.22     24.29 o 
   6  14   4     1939.88     1838.37     27.31 o 
   8  14   4      126.31      144.98     11.10 o 
  10  14   4      418.11      425.22     14.09 o 
  12  14   4      133.85      125.14     15.40 o 
  14  14   4        1.65      -11.25     17.10 o 
  16  14   4        0.28      -13.34     19.85 o 
  18  14   4        8.46        2.95     34.49 o 
 -21  15   4      130.41      115.30     25.63 o 
 -19  15   4      136.21      141.06     22.89 o 
 -17  15   4     1625.42     1714.46     36.08 o 
 -15  15   4      526.13      544.80     20.72 o 
 -13  15   4      640.65      600.65     18.35 o 
 -11  15   4     3950.86     3884.06     30.01 o 
  -9  15   4      298.06      327.56     14.13 o 
  -7  15   4     2692.40     2491.08     21.83 o 
  -5  15   4     3965.16     3844.01     26.81 o 
  -3  15   4      270.47      284.97     10.32 o 
  -1  15   4     6534.14     6277.74     30.59 o 
   1  15   4     2038.89     1869.24     14.55 o 
   3  15   4      606.89      591.93     11.41 o 
   5  15   4     4244.32     4053.57     43.49 o 
   7  15   4      717.82      692.32     16.09 o 
   9  15   4      419.43      472.01     15.94 o 
  11  15   4      833.12      791.98     19.92 o 
  13  15   4      281.45      284.77     20.23 o 
  15  15   4      103.74       81.34     20.79 o 
  17  15   4      137.03      127.26     27.80 o 
 -20  16   4        2.14      -10.63     28.68 o 
 -18  16   4        2.07       35.61     25.08 o 
 -16  16   4        0.07       22.49     20.60 o 
 -14  16   4        0.49      -21.91     21.91 o 
 -12  16   4       20.24       41.93     14.99 o 
 -10  16   4      356.14      326.76     13.60 o 
  -8  16   4       73.45       47.99     10.97 o 
  -6  16   4       64.64       56.11     12.18 o 
  -4  16   4      153.46       99.45     11.15 o 
  -2  16   4       49.57       33.19     10.37 o 
   0  16   4       83.20       94.77     11.46 o 
   2  16   4      104.07       90.70      9.61 o 
   4  16   4       27.79       23.20     11.27 o 
   6  16   4       18.03       49.25     16.25 o 
   8  16   4       20.92      -16.27     16.27 o 
  10  16   4       51.64       28.55     18.51 o 
  12  16   4       17.16       20.33     19.77 o 
  14  16   4        0.01      -15.83     20.30 o 
  16  16   4        2.45       16.20     27.80 o 
 -19  17   4      145.22       93.97     23.00 o 
 -17  17   4      583.08      611.56     28.37 o 
 -15  17   4       38.89       23.94     21.71 o 
 -13  17   4      132.47       93.68     14.68 o 
 -11  17   4      444.15      469.63     18.69 o 
  -9  17   4       19.90       -8.19     14.28 o 
  -7  17   4      114.78      109.58     12.66 o 
  -5  17   4      112.97      101.15     12.31 o 
  -3  17   4      166.32      123.94     11.57 o 
  -1  17   4      217.27      223.94     12.24 o 
   1  17   4      148.70      174.32     11.93 o 
   3  17   4        2.85      -11.32     11.32 o 
   5  17   4      742.83      784.35     18.96 o 
   7  17   4      279.09      241.41     18.08 o 
   9  17   4       59.61       22.49     17.75 o 
  11  17   4      502.83      522.58     22.82 o 
  13  17   4      252.32      256.90     21.28 o 
  15  17   4      137.36      158.45     24.00 o 
 -20  18   4        0.54      -10.19     54.72 o 
 -18  18   4      163.58      163.27     26.65 o 
 -16  18   4       68.51       63.98     24.12 o 
 -14  18   4       21.04       -3.73     22.73 o 
 -12  18   4      459.89      421.51     18.13 o 
 -10  18   4      467.76      438.15     16.70 o 
  -8  18   4      402.19      342.23     16.17 o 
  -6  18   4      384.64      304.66     14.72 o 
  -4  18   4      256.86      213.98     13.65 o 
  -2  18   4      216.21      201.67     13.20 o 
   0  18   4      621.61      627.23     15.21 o 
   2  18   4      157.80      117.66     11.42 o 
   4  18   4       21.52        7.05     14.37 o 
   6  18   4      527.06      509.23     22.33 o 
   8  18   4        0.57       -2.89     22.57 o 
  10  18   4        9.70        7.22     22.50 o 
  12  18   4      408.75      524.05     23.74 o 
  14  18   4        6.79        1.20     24.10 o 
 -19  19   4       28.52       36.17     57.26 o 
 -17  19   4        0.62       20.42     24.41 o 
 -15  19   4        3.79       -6.49     23.19 o 
 -13  19   4       66.61       36.76     20.76 o 
 -11  19   4        2.22       27.77     16.20 o 
  -9  19   4        1.18      -14.03     15.01 o 
  -7  19   4       31.98       17.82     14.10 o 
  -5  19   4        0.35       -8.32     15.35 o 
  -3  19   4        9.81       -8.30     18.64 o 
  -1  19   4        1.04       -1.12     12.94 o 
   1  19   4       39.22       36.79     12.40 o 
   3  19   4       53.21       33.58     15.64 o 
   5  19   4       24.72       23.38     19.85 o 
   7  19   4        8.07       13.05     22.40 o 
   9  19   4       64.50       23.25     19.71 o 
  11  19   4       61.31      115.27     23.04 o 
  13  19   4       16.75       68.38     22.83 o 
 -16  20   4       24.88       30.90     25.13 o 
 -14  20   4       66.42       57.55     21.82 o 
 -12  20   4      422.51      430.38     24.40 o 
 -10  20   4      283.15      279.63     17.51 o 
  -8  20   4      279.81      249.59     17.44 o 
  -6  20   4      815.80      796.36     20.33 o 
  -4  20   4      396.14      357.79     17.10 o 
  -2  20   4      148.12      164.02     14.88 o 
   0  20   4      850.94      822.30     18.92 o 
   2  20   4      438.69      441.94     19.84 o 
   4  20   4      127.01      139.74     18.45 o 
   6  20   4      474.58      450.13     24.03 o 
   8  20   4      142.56      140.75     22.40 o 
  10  20   4      108.65      129.49     23.30 o 
  12  20   4      249.23      301.69     25.10 o 
 -15  21   4       16.79       11.67     24.62 o 
 -13  21   4        0.22       40.78     23.48 o 
 -11  21   4       10.83       64.75     22.34 o 
  -9  21   4       63.34       82.34     16.94 o 
  -7  21   4       62.35      102.68     18.74 o 
  -5  21   4        6.21       82.93     17.42 o 
  -3  21   4       46.34       74.13     15.83 o 
  -1  21   4       53.76      111.41     16.29 o 
   1  21   4       11.97       59.38     18.74 o 
   3  21   4      121.54      126.19     18.55 o 
   5  21   4        0.02       42.22     21.48 o 
   7  21   4       79.21      113.01     22.73 o 
   9  21   4       30.38        7.71     23.74 o 
  11  21   4       32.06       55.48     23.74 o 
 -14  22   4      160.05      199.73     26.69 o 
 -12  22   4      188.86      217.69     23.77 o 
 -10  22   4      308.16      340.83     22.65 o 
  -8  22   4      523.42      545.23     21.80 o 
  -6  22   4      551.46      668.96     21.18 o 
  -4  22   4      459.18      518.27     20.25 o 
  -2  22   4      463.51      506.77     19.07 o 
   0  22   4      425.79      494.68     26.72 o 
   2  22   4      407.70      436.99     21.98 o 
   4  22   4      369.01      370.33     27.18 o 
   6  22   4      153.45      198.99     29.12 o 
   8  22   4      135.27      139.98     26.12 o 
  10  22   4      127.51      107.48     26.04 o 
 -13  23   4       16.11       42.24     25.69 o 
 -11  23   4       27.81       38.03     22.86 o 
  -9  23   4       11.62       66.19     22.47 o 
  -7  23   4       14.16       80.19     19.20 o 
  -5  23   4       73.01      106.08     18.22 o 
  -3  23   4        0.23       66.87     17.92 o 
  -1  23   4       46.21       93.56     19.30 o 
   1  23   4       59.72       98.85     19.42 o 
   3  23   4        5.01       42.03     23.78 o 
   5  23   4       35.78       51.83     25.23 o 
   7  23   4       44.32       70.64     26.39 o 
   9  23   4       31.56       32.06     41.14 o 
 -12  24   4       16.10       19.70     42.90 o 
 -10  24   4       46.90       43.79     24.66 o 
  -8  24   4      158.06      162.65     23.00 o 
  -6  24   4        3.36        3.35     19.06 o 
  -4  24   4       69.55       60.22     17.86 o 
  -2  24   4      112.02      113.05     21.28 o 
   0  24   4        3.84       -6.35     19.04 o 
   2  24   4       73.61       56.52     21.17 o 
   4  24   4       45.05       50.52     22.76 o 
   6  24   4       22.59       38.40     25.79 o 
  -9  25   4       23.12       -0.46     30.23 o 
  -7  25   4       39.69       18.49     23.62 o 
  -5  25   4       26.30       -3.47     19.42 o 
  -3  25   4       60.72       53.48     21.18 o 
  -1  25   4       57.66       32.19     22.69 o 
   1  25   4       23.88        8.06     20.75 o 
   3  25   4       26.62       10.26     23.67 o 
  -6  26   4       38.54       23.26     28.91 o 
  -4  26   4        2.70       11.23     25.31 o 
  -2  26   4        1.99      -20.44     23.30 o 
   0  26   4       28.32        6.07     21.77 o 
 -25   1   5      353.03      376.50     27.83 o 
 -23   1   5      517.11      445.25     31.28 o 
 -21   1   5     1020.17     1057.21     34.18 o 
 -19   1   5     1180.39     1183.89     30.72 o 
 -17   1   5      431.66      394.50     21.67 o 
 -15   1   5    10560.40    10239.94     83.05 o 
 -13   1   5    11735.72    11330.71     45.57 o 
 -11   1   5      191.98      169.55      9.16 o 
  -9   1   5    13153.82    13187.91     97.03 o 
  -7   1   5     1978.74     2540.38     27.52 o 
  -5   1   5     4416.34     4917.40     31.40 o 
  -3   1   5    44256.57    46683.55    203.88 o 
  -1   1   5     1210.42     1350.55      9.32 o 
   1   1   5     5066.95     5791.17     20.03 o 
   3   1   5    15778.54    17497.42     89.56 o 
   5   1   5      442.32      374.67      5.43 o 
   7   1   5    22407.36    22954.24    116.87 o 
   9   1   5     8128.01     8144.19     56.85 o 
  11   1   5      285.59      319.61     11.83 o 
  13   1   5     6323.59     6375.56     56.38 o 
  15   1   5     1058.25     1039.32     24.85 o 
  17   1   5      419.48      404.29     21.54 o 
  19   1   5     1064.53     1098.76     30.18 o 
 -26   2   5       97.41       69.22     26.94 o 
 -24   2   5       47.01       37.84     25.07 o 
 -22   2   5      326.31      343.59     30.51 o 
 -20   2   5       99.22      136.50     24.59 o 
 -18   2   5      586.52      553.57     24.40 o 
 -16   2   5      131.45      103.16     16.76 o 
 -14   2   5        6.51       15.89      7.48 o 
 -12   2   5      984.99      848.67     10.29 o 
 -10   2   5      198.86      206.32      7.73 o 
  -8   2   5     7379.31     7670.19     48.47 o 
  -6   2   5     4162.54     4985.32     26.69 o 
  -4   2   5    16595.30    17035.77    124.45 o 
  -2   2   5    37162.39    39736.78    120.70 o 
   0   2   5     2860.01     2723.32      9.91 o 
   2   2   5    28495.19    29326.81     84.38 o 
   4   2   5     7951.69     7711.24     23.63 o 
   6   2   5     4601.59     4475.90     22.90 o 
   8   2   5    23875.97    23985.74     81.98 o 
  10   2   5     1448.38     1523.18     15.73 o 
  12   2   5     1690.33     1742.85     22.55 o 
  14   2   5     4659.07     4583.22     65.72 o 
  16   2   5      329.76      331.29     20.45 o 
  18   2   5      561.74      559.21     24.48 o 
  20   2   5      390.97      415.30     27.36 o 
 -25   3   5      376.33      337.34     29.71 o 
 -23   3   5      408.90      354.20     27.27 o 
 -21   3   5      294.89      276.80     28.33 o 
 -19   3   5     3253.94     3049.23     42.14 o 
 -17   3   5     3014.99     3043.46     34.01 o 
 -15   3   5     7443.45     7287.40     36.43 o 
 -13   3   5    16728.21    15907.05     90.95 o 
 -11   3   5     6958.56     7115.81     62.34 o 
  -9   3   5    15537.26    15657.45     47.50 o 
  -7   3   5     2347.73     2097.27     14.91 o 
  -5   3   5     9060.97    10487.89     50.74 o 
  -3   3   5    38762.00    41326.62    222.73 o 
  -1   3   5      202.26      184.63      4.97 o 
   1   3   5     1023.40     1016.05      6.64 o 
   3   3   5     4949.05     5184.13     17.48 o 
   5   3   5       32.98       64.09      2.96 o 
   7   3   5     4441.95     4606.36     25.23 o 
   9   3   5      485.41      543.93     12.92 o 
  11   3   5        9.66        6.14     10.41 o 
  13   3   5      357.37      394.35     19.92 o 
  15   3   5      228.84      193.30     16.22 o 
  17   3   5       56.07       47.80     21.91 o 
  19   3   5      117.09       96.25     23.70 o 
 -26   4   5      340.71      307.06     35.31 o 
 -24   4   5      163.90      150.00     24.32 o 
 -22   4   5      699.79      735.29     29.29 o 
 -20   4   5     3102.91     3197.58     52.77 o 
 -18   4   5      563.15      547.42     21.46 o 
 -16   4   5     4109.88     4225.39     45.41 o 
 -14   4   5     9110.67     8911.01     53.13 o 
 -12   4   5     1491.96     1590.50     18.70 o 
 -10   4   5    40271.76    40376.24    152.58 o 
  -8   4   5    31460.33    31891.55    101.75 o 
  -6   4   5    14624.42    15543.65     82.60 o 
  -4   4   5   125810.47   131790.91    631.83 o 
  -2   4   5    32989.48    33954.43    151.24 o 
   0   4   5    30832.30    32032.05     92.93 o 
   2   4   5    44516.51    44385.59    142.55 o 
   4   4   5     9228.13     9276.28     50.65 o 
   6   4   5     6480.18     6425.54     39.34 o 
   8   4   5     6900.80     7049.96     35.73 o 
  10   4   5     1949.40     1909.82     15.51 o 
  12   4   5      827.35      766.18     18.52 o 
  14   4   5     2095.24     2122.78     29.84 o 
  16   4   5      358.95      337.89     21.42 o 
  18   4   5      133.01      104.26     21.56 o 
  20   4   5      481.28      462.99     27.32 o 
 -25   5   5       10.45        0.90     24.89 o 
 -23   5   5       90.14       72.34     22.97 o 
 -21   5   5      950.43      975.72     28.41 o 
 -19   5   5      272.91      354.15     20.75 o 
 -17   5   5       11.96       -4.86     17.64 o 
 -15   5   5     1025.30      904.58     20.51 o 
 -13   5   5     3675.17     3839.69     35.98 o 
 -11   5   5      653.33      675.26     14.03 o 
  -9   5   5      535.37      498.70      9.68 o 
  -7   5   5     4007.64     4231.82     22.92 o 
  -5   5   5      735.71      726.96      9.36 o 
  -3   5   5     4167.46     4300.00     30.22 o 
  -1   5   5      810.53      885.36      7.34 o 
   1   5   5       15.16       33.51      4.20 o 
   3   5   5     1905.82     1992.09     11.69 o 
   5   5   5      696.52      773.54      9.81 o 
   7   5   5     2789.18     2768.20     19.76 o 
   9   5   5       13.33       16.61      6.12 o 
  11   5   5      643.00      650.60     12.14 o 
  13   5   5      206.93      216.21     14.74 o 
  15   5   5      228.15      190.57     16.89 o 
  17   5   5      239.90      282.29     25.43 o 
  19   5   5        3.14       -0.41     22.97 o 
 -26   6   5      253.53      271.48     49.93 o 
 -24   6   5      486.26      502.91     27.98 o 
 -22   6   5     1044.44     1183.22     30.45 o 
 -20   6   5     1472.82     1537.95     25.21 o 
 -18   6   5     2962.41     2925.86     41.66 o 
 -16   6   5     2455.58     2564.49     42.84 o 
 -14   6   5     2386.06     2442.65     25.93 o 
 -12   6   5     8220.57     8331.30     39.26 o 
 -10   6   5    12906.27    13273.40     51.05 o 
  -8   6   5    21734.22    21536.08    104.58 o 
  -6   6   5    21228.19    22752.76    102.73 o 
  -4   6   5    23985.12    25100.63    133.89 o 
  -2   6   5    34181.10    34557.21     88.78 o 
   0   6   5    12423.99    12795.19     50.63 o 
   2   6   5    21761.11    21713.90     77.48 o 
   4   6   5     9396.28     9574.48     22.37 o 
   6   6   5     2024.51     2196.29     12.04 o 
   8   6   5     3702.04     3675.59     18.54 o 
  10   6   5      964.95     1004.47     12.65 o 
  12   6   5     2170.59     2155.22     20.52 o 
  14   6   5     1447.17     1424.05     21.60 o 
  16   6   5      351.35      377.90     19.11 o 
  18   6   5      654.04      661.25     26.03 o 
  20   6   5      168.27      164.57     33.64 o 
 -25   7   5      104.15       96.95     26.86 o 
 -23   7   5       77.54       63.82     22.94 o 
 -21   7   5     2531.69     2572.66     42.63 o 
 -19   7   5      428.42      406.84     18.74 o 
 -17   7   5     2848.20     2736.62     38.70 o 
 -15   7   5     5809.30     5740.00     39.09 o 
 -13   7   5       51.39       45.22     14.36 o 
 -11   7   5    11382.40    11020.15     51.66 o 
  -9   7   5     6058.90     6057.72     27.43 o 
  -7   7   5       81.30       73.01      6.67 o 
  -5   7   5     6016.14     6485.30     26.65 o 
  -3   7   5      559.56      587.54     13.92 o 
  -1   7   5      249.45      296.55     14.05 o 
   1   7   5      117.72       94.22      2.86 o 
   3   7   5      316.26      341.84      6.49 o 
   5   7   5      110.34       75.22      6.55 o 
   7   7   5      404.30      330.96      8.50 o 
   9   7   5      172.49      188.39      9.05 o 
  11   7   5      389.74      353.19     12.13 o 
  13   7   5        8.97        7.05     13.32 o 
  15   7   5       98.96      107.81     15.96 o 
  17   7   5       80.55       79.52     19.55 o 
  19   7   5      165.82      191.36     22.34 o 
 -24   8   5      359.38      388.33     28.35 o 
 -22   8   5      162.91      199.83     21.50 o 
 -20   8   5      129.38      125.61     18.53 o 
 -18   8   5      943.95      867.05     22.07 o 
 -16   8   5      123.68      128.08     16.01 o 
 -14   8   5       30.19        0.33     14.18 o 
 -12   8   5      294.04      327.24     12.50 o 
 -10   8   5      745.87      662.92     24.22 o 
  -8   8   5     3922.45     4148.01     26.57 o 
  -6   8   5     6162.18     6380.85     27.94 o 
  -4   8   5      385.66      406.06      8.37 o 
  -2   8   5     1763.60     1956.45     13.65 o 
   0   8   5     3823.44     4025.09     19.51 o 
   2   8   5      943.43     1028.34      7.72 o 
   4   8   5     2851.11     2980.71     14.28 o 
   6   8   5     2927.32     2848.76     13.30 o 
   8   8   5     1026.61     1032.43     11.68 o 
  10   8   5     1435.35     1450.37     14.45 o 
  12   8   5     2168.60     2059.69     19.94 o 
  14   8   5      808.93      782.76     19.36 o 
  16   8   5     1089.81     1137.47     21.91 o 
  18   8   5      690.78      721.93     24.45 o 
 -25   9   5      111.74      105.59     29.52 o 
 -23   9   5      220.89      217.83     21.35 o 
 -21   9   5      667.87      653.24     24.43 o 
 -19   9   5      166.23      123.87     17.87 o 
 -17   9   5      850.24      823.09     21.02 o 
 -15   9   5     1109.22     1116.28     22.42 o 
 -13   9   5      187.87      175.32     14.35 o 
 -11   9   5     2166.58     2120.98     22.03 o 
  -9   9   5      993.69     1019.08     14.96 o 
  -7   9   5      979.50     1098.77     13.98 o 
  -5   9   5     1310.36     1336.51     14.32 o 
  -3   9   5        8.28       12.19      4.26 o 
  -1   9   5     3414.25     3592.56     23.34 o 
   1   9   5     3019.59     3356.34     13.50 o 
   3   9   5     2061.09     2170.59     18.88 o 
   5   9   5     6351.62     6565.71     19.24 o 
   7   9   5     1274.53     1354.01     13.37 o 
   9   9   5     2406.59     2501.04     18.27 o 
  11   9   5     2058.59     2116.84     18.57 o 
  13   9   5      572.29      592.02     14.87 o 
  15   9   5     1294.00     1402.86     21.58 o 
  17   9   5      369.13      458.46     19.31 o 
  19   9   5      283.66      328.57     24.68 o 
 -24  10   5      229.60      201.72     26.57 o 
 -22  10   5        0.03       -7.52     21.69 o 
 -20  10   5       82.02       46.66     19.05 o 
 -18  10   5      826.54      748.62     22.11 o 
 -16  10   5       39.87       18.79     16.19 o 
 -14  10   5       27.71      -15.15     15.15 o 
 -12  10   5      130.16      117.71     14.07 o 
 -10  10   5        6.72       14.08     13.09 o 
  -8  10   5      601.12      593.71     18.91 o 
  -6  10   5     1442.93     1503.95     18.38 o 
  -4  10   5      408.63      324.37      4.61 o 
  -2  10   5     1893.45     1781.57     13.72 o 
   0  10   5      214.95      249.45     10.08 o 
   2  10   5     1068.13      889.97      9.96 o 
   4  10   5      351.46      319.20      7.03 o 
   6  10   5       32.32       29.63      7.36 o 
   8  10   5     1782.42     1624.27     14.67 o 
  10  10   5       40.62       80.48     11.34 o 
  12  10   5        2.47       13.94     12.05 o 
  14  10   5      153.81      176.99     15.74 o 
  16  10   5      119.37      145.68     16.91 o 
  18  10   5        4.10       -5.43     19.87 o 
 -23  11   5      195.23      192.39     25.24 o 
 -21  11   5      155.03      136.56     18.54 o 
 -19  11   5      109.03       80.35     19.30 o 
 -17  11   5     1172.66     1124.85     23.70 o 
 -15  11   5      709.26      688.86     20.65 o 
 -13  11   5     1028.44      967.18     27.71 o 
 -11  11   5     5893.94     5748.54     35.13 o 
  -9  11   5      616.69      642.39     14.44 o 
  -7  11   5     5183.77     4954.15     62.94 o 
  -5  11   5     8134.58     7816.29     39.64 o 
  -3  11   5       10.86        7.26      4.47 o 
  -1  11   5    13814.72    13768.32     47.78 o 
   1  11   5    10866.11    10937.70     41.33 o 
   3  11   5     2028.12     2095.48     13.42 o 
   5  11   5     9848.60     9421.06     44.33 o 
   7  11   5     1830.22     1783.25     18.82 o 
   9  11   5     1802.92     1920.58     17.47 o 
  11  11   5     2607.07     2638.15     20.88 o 
  13  11   5      373.05      358.95     14.37 o 
  15  11   5      740.09      771.80     19.33 o 
  17  11   5      336.70      299.11     19.54 o 
  19  11   5       67.26       43.48     64.69 o 
 -24  12   5        0.47        1.23     42.62 o 
 -22  12   5       26.06       18.91     22.48 o 
 -20  12   5        0.21       -9.06     18.56 o 
 -18  12   5      124.14      122.97     20.03 o 
 -16  12   5      276.27      284.13     17.81 o 
 -14  12   5       45.84       27.39     16.00 o 
 -12  12   5       19.76       71.14     14.60 o 
 -10  12   5      880.47      835.67     18.37 o 
  -8  12   5       75.50       84.07     10.59 o 
  -6  12   5     1021.28      970.38     20.74 o 
  -4  12   5     3496.59     3231.28     27.59 o 
  -2  12   5      196.13      240.09     17.35 o 
   0  12   5     4875.53     4665.46     47.01 o 
   2  12   5     1546.73     1466.31     11.53 o 
   4  12   5      719.32      713.69      8.48 o 
   6  12   5     3752.87     3532.08     21.38 o 
   8  12   5     2001.99     1911.06     16.51 o 
  10  12   5     1605.68     1609.64     18.85 o 
  12  12   5      491.10      458.84     14.79 o 
  14  12   5      478.44      457.42     16.24 o 
  16  12   5      273.91      315.24     18.94 o 
  18  12   5       11.75        1.37     32.83 o 
 -23  13   5      112.74      110.39     32.83 o 
 -21  13   5       33.03        8.72     23.77 o 
 -19  13   5      471.77      441.60     20.52 o 
 -17  13   5     1495.52     1567.60     35.28 o 
 -15  13   5      431.25      448.37     17.08 o 
 -13  13   5     3064.24     2941.65     60.00 o 
 -11  13   5     5029.46     4907.42     40.21 o 
  -9  13   5      732.52      715.21     17.15 o 
  -7  13   5     8971.69     8435.60     85.86 o 
  -5  13   5     4321.66     4178.66     56.80 o 
  -3  13   5      859.80      815.21     19.05 o 
  -1  13   5    12237.80    11727.00     61.39 o 
   1  13   5     1517.75     1521.81     14.62 o 
   3  13   5     1463.93     1406.73     10.89 o 
   5  13   5     6301.64     6046.69     32.90 o 
   7  13   5       36.44       63.61      9.67 o 
   9  13   5      439.07      463.53     13.17 o 
  11  13   5     1381.05     1441.27     18.63 o 
  13  13   5        4.35       -4.71     16.40 o 
  15  13   5       13.31       13.56     18.90 o 
  17  13   5       95.86       56.24     22.41 o 
 -22  14   5      222.62      235.41     33.20 o 
 -20  14   5      212.60      227.54     25.92 o 
 -18  14   5     1141.23     1227.05     29.92 o 
 -16  14   5     1097.58     1140.42     25.24 o 
 -14  14   5     1242.28     1249.35     23.69 o 
 -12  14   5     4020.37     4022.91     33.89 o 
 -10  14   5     1301.31     1227.50     21.81 o 
  -8  14   5     2172.32     2042.58     40.13 o 
  -6  14   5     6519.40     6501.87     71.42 o 
  -4  14   5     1069.89     1067.26     23.32 o 
  -2  14   5     2902.67     2604.96     30.03 o 
   0  14   5     3550.51     3449.39     18.93 o 
   2  14   5       28.72       21.29      6.97 o 
   4  14   5     1468.38     1431.16     25.35 o 
   6  14   5     1357.36     1334.97     15.19 o 
   8  14   5       33.27        9.87     12.44 o 
  10  14   5      900.97      881.70     17.86 o 
  12  14   5      337.98      323.86     17.53 o 
  14  14   5       17.67       -3.07     17.69 o 
  16  14   5      239.65      240.42     26.39 o 
 -21  15   5        4.73       -7.66     25.26 o 
 -19  15   5        5.76       49.99     22.81 o 
 -17  15   5       20.67       74.29     22.69 o 
 -15  15   5        4.22        8.58     18.00 o 
 -13  15   5       14.27       64.82     16.43 o 
 -11  15   5      140.19      206.51     14.63 o 
  -9  15   5        1.45       -9.23     11.71 o 
  -7  15   5        0.89       44.09     13.39 o 
  -5  15   5      507.17      554.29     15.03 o 
  -3  15   5       65.79       39.55     10.54 o 
  -1  15   5      405.98      419.88     12.67 o 
   1  15   5      475.16      461.80     10.49 o 
   3  15   5      175.36      140.35      8.86 o 
   5  15   5      968.48      982.23     14.92 o 
   7  15   5      210.13      194.11     13.48 o 
   9  15   5      346.88      291.73     15.73 o 
  11  15   5      444.23      457.57     18.57 o 
  13  15   5       22.17        4.03     19.71 o 
  15  15   5       37.10       17.30     25.65 o 
 -20  16   5      147.76      128.30     35.01 o 
 -18  16   5      993.33     1010.12     31.91 o 
 -16  16   5      527.34      593.09     23.31 o 
 -14  16   5      228.39      233.42     16.91 o 
 -12  16   5     2390.61     2346.62     34.51 o 
 -10  16   5      440.52      496.14     17.74 o 
  -8  16   5      197.83      184.14     13.69 o 
  -6  16   5     2056.08     2065.72     34.01 o 
  -4  16   5      165.42      179.70     10.08 o 
  -2  16   5      565.07      552.45     13.10 o 
   0  16   5      841.91      846.04     14.42 o 
   2  16   5        1.99       -6.05      9.49 o 
   4  16   5      543.01      519.47     16.36 o 
   6  16   5      424.93      414.04     18.50 o 
   8  16   5        6.41      -14.44     26.63 o 
  10  16   5      471.84      478.24     21.51 o 
  12  16   5      460.62      493.72     22.49 o 
  14  16   5       47.50       26.39     21.38 o 
  16  16   5      176.76      183.24     36.93 o 
 -21  17   5        0.73       -1.01     54.40 o 
 -19  17   5      153.68      180.65     31.44 o 
 -17  17   5      188.01      264.34     27.54 o 
 -15  17   5        6.26        0.08     31.07 o 
 -13  17   5      213.24      226.55     19.50 o 
 -11  17   5      250.29      249.13     16.02 o 
  -9  17   5      174.75      130.68     14.25 o 
  -7  17   5      407.89      391.97     15.65 o 
  -5  17   5      328.88      298.32     14.13 o 
  -3  17   5      184.96      117.47     12.14 o 
  -1  17   5       19.82        9.72     10.55 o 
   1  17   5      129.02      109.44     10.30 o 
   3  17   5       35.25        6.29     13.04 o 
   5  17   5       37.35       22.14     17.11 o 
   7  17   5       10.01      -12.43     20.17 o 
   9  17   5       98.14       18.31     20.07 o 
  11  17   5        6.68       42.58     20.27 o 
  13  17   5        0.10      -13.35     24.08 o 
  15  17   5       15.00      -12.67     30.49 o 
 -20  18   5       88.88       94.13     57.33 o 
 -18  18   5       25.97       35.87     24.21 o 
 -16  18   5       13.97       12.41     24.19 o 
 -14  18   5       95.62       52.91     17.27 o 
 -12  18   5       27.76       34.66     15.79 o 
 -10  18   5        8.90       -4.24     17.92 o 
  -8  18   5       12.93        3.57     15.04 o 
  -6  18   5      215.88      235.78     15.36 o 
  -4  18   5        5.58       -9.42     15.00 o 
  -2  18   5       34.27       24.95     12.51 o 
   0  18   5      428.37      441.21     16.85 o 
   2  18   5       21.58        6.31     14.22 o 
   4  18   5      189.30      174.43     17.00 o 
   6  18   5      312.39      283.86     22.00 o 
   8  18   5        8.59       -9.98     30.89 o 
  10  18   5      398.90      436.06     22.91 o 
  12  18   5       93.91      110.69     21.11 o 
  14  18   5       68.89       63.40     24.79 o 
 -19  19   5       90.82       59.47     41.99 o 
 -17  19   5       17.80       15.35     24.53 o 
 -15  19   5       15.37       -4.95     25.12 o 
 -13  19   5      142.63       83.75     17.60 o 
 -11  19   5       35.50       18.32     15.55 o 
  -9  19   5       38.61        1.18     15.81 o 
  -7  19   5      734.85      690.10     20.37 o 
  -5  19   5      325.44      324.04     16.86 o 
  -3  19   5      192.10      177.72     14.26 o 
  -1  19   5      972.74      896.37     18.89 o 
   1  19   5      501.40      530.12     21.87 o 
   3  19   5      438.33      463.92     18.29 o 
   5  19   5     1237.11     1267.43     30.77 o 
   7  19   5      250.87      254.51     22.54 o 
   9  19   5      104.61      161.31     21.21 o 
  11  19   5      372.00      457.15     25.11 o 
  13  19   5       46.29       45.98     26.41 o 
 -16  20   5       42.38       25.61     24.18 o 
 -14  20   5       20.14       -0.38     28.74 o 
 -12  20   5        2.05      -10.57     19.46 o 
 -10  20   5       63.21       46.58     16.41 o 
  -8  20   5       89.29       68.67     18.07 o 
  -6  20   5       40.62       55.77     16.85 o 
  -4  20   5      105.31      103.79     16.11 o 
  -2  20   5       47.57       82.28     15.23 o 
   0  20   5        1.48       46.06     16.47 o 
   2  20   5       44.35       65.59     17.48 o 
   4  20   5        0.74       85.86     21.87 o 
   6  20   5        1.85       53.00     22.01 o 
   8  20   5       33.57       45.84     22.42 o 
  10  20   5       15.27       77.85     23.55 o 
  12  20   5       10.66       28.72     24.06 o 
 -15  21   5       57.74       35.29     24.66 o 
 -13  21   5      175.69      153.61     22.76 o 
 -11  21   5      144.86      128.54     17.74 o 
  -9  21   5      252.42      237.82     18.86 o 
  -7  21   5      767.37      747.22     22.91 o 
  -5  21   5      394.23      415.12     19.08 o 
  -3  21   5      428.69      416.23     19.11 o 
  -1  21   5      757.09      842.77     22.09 o 
   1  21   5      642.91      696.22     20.95 o 
   3  21   5      547.71      585.63     23.67 o 
   5  21   5      370.37      459.66     29.42 o 
   7  21   5      367.25      412.72     27.75 o 
   9  21   5      154.01      152.88     23.87 o 
  11  21   5       66.94       66.71     33.75 o 
 -14  22   5       10.24       34.80     25.41 o 
 -12  22   5       30.51       47.63     22.40 o 
 -10  22   5       10.51       15.54     17.62 o 
  -8  22   5        2.27       68.57     19.04 o 
  -6  22   5       26.63       69.57     18.95 o 
  -4  22   5       21.94       58.82     17.62 o 
  -2  22   5        0.33       75.00     18.03 o 
   0  22   5       56.74      103.85     19.25 o 
   2  22   5        2.36       56.41     17.36 o 
   4  22   5        0.39       13.58     23.07 o 
   6  22   5       43.36       59.55     22.68 o 
   8  22   5        6.16       39.98     23.34 o 
  10  22   5       29.21       17.45     52.59 o 
 -13  23   5      113.36      169.92     27.18 o 
 -11  23   5       63.27       88.06     25.13 o 
  -9  23   5      278.21      293.27     20.11 o 
  -7  23   5      139.19      166.26     19.79 o 
  -5  23   5       96.04       95.33     17.93 o 
  -3  23   5      299.77      336.53     20.52 o 
  -1  23   5       77.70      102.91     19.22 o 
   1  23   5      110.48       88.46     18.40 o 
   3  23   5      174.06      145.81     22.39 o 
   5  23   5       49.99       39.24     24.59 o 
   7  23   5       56.12       44.94     25.41 o 
 -12  24   5      104.51      161.51     43.66 o 
 -10  24   5        8.03       27.77     22.70 o 
  -8  24   5      114.49      112.88     19.89 o 
  -6  24   5       50.64       41.03     18.84 o 
  -4  24   5        2.75        5.32     18.67 o 
  -2  24   5       86.72       85.44     20.77 o 
   0  24   5       10.53       -6.85     24.70 o 
   2  24   5        3.23       -6.68     23.15 o 
   4  24   5        8.53       -0.86     28.61 o 
   6  24   5        2.46      -14.45     52.84 o 
  -9  25   5       18.27        0.30     29.02 o 
  -7  25   5       20.63       -7.66     19.71 o 
  -5  25   5        4.97       -1.63     24.46 o 
  -3  25   5       18.25       22.82     21.20 o 
  -1  25   5       18.13      -13.72     24.58 o 
   1  25   5        4.03        4.42     45.64 o 
   3  25   5       15.34      -11.72     36.61 o 
  -8  26   5        8.84       17.70     60.32 o 
  -6  26   5        1.47       -9.10     28.49 o 
  -4  26   5       62.91       58.56     26.36 o 
  -2  26   5       15.64        8.11     32.43 o 
   0  26   5        5.78       30.12     66.03 o 
 -26   0   6       35.57       37.16     41.28 o 
 -24   0   6      350.14      382.23     44.42 o 
 -22   0   6      972.12      981.15     50.28 o 
 -20   0   6      404.99      318.52     43.86 o 
 -18   0   6     1589.31     1367.56     42.59 o 
 -16   0   6     2857.34     2715.64     87.54 o 
 -14   0   6     6400.24     6304.61     78.39 o 
 -12   0   6     4598.84     4463.62     82.34 o 
 -10   0   6    22456.18    23598.76    198.19 o 
  -8   0   6    35395.09    36096.79    207.13 o 
  -6   0   6     1822.50     1594.19     24.07 o 
  -4   0   6    38669.81    40950.54    143.52 o 
  -2   0   6    29940.47    31166.47    167.20 o 
   0   0   6    18963.79    21712.16     65.75 o 
   2   0   6    32002.84    33308.98    136.34 o 
   4   0   6       89.09      121.44      7.47 o 
   6   0   6     3209.03     3427.82     20.76 o 
   8   0   6    12026.59    12217.35     69.78 o 
  10   0   6      466.27      520.52     13.82 o 
  12   0   6     5710.09     5657.58     78.28 o 
  14   0   6     3943.75     3967.06     59.00 o 
  16   0   6       57.03       61.24     26.24 o 
  18   0   6     1010.34     1041.46     41.52 o 
 -27   1   6        0.14       -2.46     58.72 o 
 -25   1   6       76.29       38.79     26.72 o 
 -23   1   6        3.77        0.96     32.04 o 
 -21   1   6       89.34       65.38     24.68 o 
 -19   1   6      540.54      554.66     26.19 o 
 -17   1   6       20.67        3.25     20.60 o 
 -15   1   6       99.55       73.05     10.63 o 
 -13   1   6      715.46      728.76     11.97 o 
 -11   1   6       21.68       13.81      8.27 o 
  -9   1   6     4032.48     3962.70     22.08 o 
  -7   1   6        2.11       17.77      4.90 o 
  -5   1   6     1865.09     1831.93     26.25 o 
  -3   1   6     7363.17     7535.85     58.94 o 
  -1   1   6      623.49      593.56      6.93 o 
   1   1   6    23906.78    25942.47     82.60 o 
   3   1   6     8424.22     7918.55     36.38 o 
   5   1   6     3243.73     3296.01     13.02 o 
   7   1   6    11208.24    11454.52     51.26 o 
   9   1   6      727.97      730.51     10.57 o 
  11   1   6     1035.64     1056.22     13.97 o 
  13   1   6     1875.64     1850.07     27.08 o 
  15   1   6       82.31       71.42     18.35 o 
  17   1   6      133.89      127.49     21.33 o 
  19   1   6       71.99       81.49     25.16 o 
 -26   2   6      197.04      210.96     29.52 o 
 -24   2   6      638.39      654.52     34.36 o 
 -22   2   6     2168.65     2171.96     43.83 o 
 -20   2   6     1064.11      999.26     31.57 o 
 -18   2   6     3847.45     3720.23     43.23 o 
 -16   2   6     4174.76     4062.82     48.46 o 
 -14   2   6     5551.29     5446.65     53.50 o 
 -12   2   6    14042.37    14075.01     40.24 o 
 -10   2   6    15548.12    16416.84     67.98 o 
  -8   2   6    21141.38    21783.01    100.61 o 
  -6   2   6     2014.53     2146.37     26.23 o 
  -4   2   6    11144.61    11672.05     82.46 o 
  -2   2   6    20163.90    21702.72     64.22 o 
   0   2   6      124.33      204.50      3.42 o 
   2   2   6    17801.89    18239.73     65.36 o 
   4   2   6       64.02       60.90      2.94 o 
   6   2   6     1688.54     1501.10     10.55 o 
   8   2   6     5838.48     6015.04     24.71 o 
  10   2   6       56.29       52.85      8.03 o 
  12   2   6     1239.33     1323.14     22.73 o 
  14   2   6     2034.85     2099.86     29.52 o 
  16   2   6        2.04      -11.39     21.15 o 
  18   2   6      693.71      751.91     27.29 o 
 -25   3   6        1.59      -10.21     23.60 o 
 -23   3   6      149.81      104.06     29.10 o 
 -21   3   6      833.58      859.22     32.94 o 
 -19   3   6       56.50       85.34     22.53 o 
 -17   3   6      744.05      741.57     22.20 o 
 -15   3   6     2408.36     2393.13     27.12 o 
 -13   3   6      187.60      157.87      6.48 o 
 -11   3   6     4462.07     4738.29     24.14 o 
  -9   3   6    12954.54    13042.99     28.26 o 
  -7   3   6     1528.74     1264.73     11.66 o 
  -5   3   6    12134.10    12120.57     45.67 o 
  -3   3   6    16096.76    16943.20    193.55 o 
  -1   3   6     6288.32     6495.30     24.62 o 
   1   3   6    32831.39    32596.41    149.01 o 
   3   3   6    25167.14    24902.88     88.29 o 
   5   3   6     7795.35     7859.05     36.30 o 
   7   3   6    18456.08    18194.55     75.19 o 
   9   3   6     5817.96     5843.44     28.70 o 
  11   3   6      850.31      835.83     14.82 o 
  13   3   6     4119.89     4129.54     35.74 o 
  15   3   6      552.87      559.90     22.24 o 
  17   3   6      101.12      104.64     21.19 o 
  19   3   6      718.06      769.80     28.95 o 
 -26   4   6       63.46       48.37     26.11 o 
 -24   4   6      618.70      601.86     29.07 o 
 -22   4   6      103.52       98.19     29.05 o 
 -20   4   6      461.76      429.99     27.20 o 
 -18   4   6     2633.93     2562.46     50.40 o 
 -16   4   6      689.09      680.86     21.11 o 
 -14   4   6     3079.62     2999.69     31.98 o 
 -12   4   6     9212.93     9310.30     56.21 o 
 -10   4   6      571.47      486.40      8.61 o 
  -8   4   6    12147.29    12519.08     56.61 o 
  -6   4   6      502.60      629.07      8.23 o 
  -4   4   6     2398.84     2764.05     36.93 o 
  -2   4   6    11795.67    12345.67     54.39 o 
   0   4   6       26.23       25.25      3.58 o 
   2   4   6      874.99      889.14      8.91 o 
   4   4   6      288.57      338.57      6.33 o 
   6   4   6     1667.60     1595.54      9.35 o 
   8   4   6       80.32      103.27      8.01 o 
  10   4   6       67.19       49.15      8.75 o 
  12   4   6      235.24      241.86     15.15 o 
  14   4   6       62.18       51.76     16.10 o 
  16   4   6       60.11       52.96     19.39 o 
  18   4   6      165.69      187.68     23.46 o 
 -25   5   6      365.92      319.05     27.31 o 
 -23   5   6      958.03      968.62     33.26 o 
 -21   5   6     2181.70     2230.99     34.44 o 
 -19   5   6     2097.25     2164.57     30.05 o 
 -17   5   6     5198.30     5309.95     39.81 o 
 -15   5   6     5093.54     5067.58     45.13 o 
 -13   5   6     2987.40     2941.39     23.23 o 
 -11   5   6    10128.22    10444.25     46.60 o 
  -9   5   6     4733.92     4503.97     17.58 o 
  -7   5   6     7412.19     7857.40     45.25 o 
  -5   5   6    25600.32    26843.00    124.60 o 
  -3   5   6     4632.41     4336.45     34.13 o 
  -1   5   6     2348.07     2505.22     14.17 o 
   1   5   6    10012.38    10178.23     41.60 o 
   3   5   6     9743.37     9695.18     23.84 o 
   5   5   6     4711.12     4704.13     17.05 o 
   7   5   6     6868.39     6873.96     20.71 o 
   9   5   6     4330.95     4273.77     28.72 o 
  11   5   6      626.07      615.86     13.75 o 
  13   5   6     1046.18      983.75     20.31 o 
  15   5   6      341.39      327.78     20.45 o 
  17   5   6      247.58      260.04     22.72 o 
  19   5   6      633.34      704.45     26.87 o 
 -26   6   6      306.57      284.71     35.46 o 
 -24   6   6        0.56       -2.14     28.43 o 
 -22   6   6     1570.27     1611.49     29.92 o 
 -20   6   6     1373.90     1347.12     26.76 o 
 -18   6   6      389.58      390.00     19.51 o 
 -16   6   6     9046.69     9020.15     47.96 o 
 -14   6   6      639.97      581.54     20.33 o 
 -12   6   6     1340.84     1306.61     16.67 o 
 -10   6   6     7951.42     7365.36     32.66 o 
  -8   6   6      804.18      814.29      9.31 o 
  -6   6   6     4063.47     4739.48     18.08 o 
  -4   6   6       58.10       95.11      4.74 o 
  -2   6   6     9219.18     9166.18     34.05 o 
   0   6   6       14.08       21.45      1.98 o 
   2   6   6      741.59      709.79      6.53 o 
   4   6   6     2890.85     2795.02     12.69 o 
   6   6   6      278.55      229.42      7.03 o 
   8   6   6     1170.81     1164.31     12.70 o 
  10   6   6     1111.41     1044.60     14.18 o 
  12   6   6      120.42      108.96     14.09 o 
  14   6   6       35.92       20.30     16.07 o 
  16   6   6       29.95       27.01     20.26 o 
  18   6   6       21.08       24.80     21.41 o 
 -25   7   6      167.16      154.69     26.21 o 
 -23   7   6      304.43      305.96     25.37 o 
 -21   7   6       60.38      113.01     18.94 o 
 -19   7   6     1485.94     1533.29     32.95 o 
 -17   7   6      834.65      882.13     22.59 o 
 -15   7   6      721.85      814.16     20.94 o 
 -13   7   6     5003.75     4891.74     42.15 o 
 -11   7   6      107.50      176.89     11.36 o 
  -9   7   6     3971.02     4206.93     19.25 o 
  -7   7   6     9352.71     9109.13     26.58 o 
  -5   7   6     3496.24     3856.17     34.11 o 
  -3   7   6    15488.48    15913.61     45.17 o 
  -1   7   6     3072.93     3140.93     13.12 o 
   1   7   6     4714.86     4816.43     21.55 o 
   3   7   6    11587.14    11808.63     29.11 o 
   5   7   6     8073.19     8197.35     24.01 o 
   7   7   6     7869.72     7768.69     37.87 o 
   9   7   6     2902.71     3005.27     17.67 o 
  11   7   6     1718.75     1606.77     18.15 o 
  13   7   6      681.11      614.42     17.11 o 
  15   7   6      386.27      377.99     18.16 o 
  17   7   6      584.08      552.50     23.86 o 
  19   7   6      119.05      117.12     31.18 o 
 -26   8   6      247.97      251.53     70.44 o 
 -24   8   6      103.72       79.13     24.99 o 
 -22   8   6     1019.36     1052.41     27.39 o 
 -20   8   6     1261.76     1253.45     26.95 o 
 -18   8   6      385.81      378.80     18.91 o 
 -16   8   6     6301.39     6215.75     48.38 o 
 -14   8   6     1638.76     1560.01     25.71 o 
 -12   8   6      693.81      667.63     15.95 o 
 -10   8   6    14626.78    14584.17     48.38 o 
  -8   8   6        4.73        9.46      7.03 o 
  -6   8   6     3154.43     3321.90     28.65 o 
  -4   8   6    16666.67    17345.51     75.64 o 
  -2   8   6     1735.85     1711.01     10.58 o 
   0   8   6     4374.18     4484.30     19.93 o 
   2   8   6     4042.14     4200.38     17.00 o 
   4   8   6       18.84       36.82      6.60 o 
   6   8   6     1251.05     1328.00     11.81 o 
   8   8   6       44.74       52.35      8.63 o 
  10   8   6      219.62      260.08     11.63 o 
  12   8   6      271.43      294.00     14.67 o 
  14   8   6      267.87      299.04     16.48 o 
  16   8   6      304.43      338.86     20.46 o 
  18   8   6       90.47       50.19     20.65 o 
 -25   9   6      117.57      107.73     28.99 o 
 -23   9   6       65.54       63.25     21.88 o 
 -21   9   6       11.75        3.39     18.24 o 
 -19   9   6      790.43      774.22     25.18 o 
 -17   9   6      551.61      535.26     20.31 o 
 -15   9   6       97.08       90.19     16.46 o 
 -13   9   6     2973.23     2921.23     25.08 o 
 -11   9   6      180.61      249.59     12.17 o 
  -9   9   6       30.99       36.90      7.35 o 
  -7   9   6     9542.24     9536.79     26.07 o 
  -5   9   6       13.28      101.48     14.82 o 
  -3   9   6      199.01      261.25      8.62 o 
  -1   9   6     8185.16     8282.05     21.71 o 
   1   9   6      641.12      567.73      9.66 o 
   3   9   6     1697.95     1709.02      9.85 o 
   5   9   6     5900.57     5770.67     21.85 o 
   7   9   6       10.00       30.12      9.06 o 
   9   9   6      545.03      498.98     11.04 o 
  11   9   6      150.95      148.83     12.04 o 
  13   9   6        0.37        2.82     14.80 o 
  15   9   6      212.25      210.47     16.35 o 
  17   9   6       42.91       23.03     21.17 o 
 -24  10   6      130.27      122.15     24.88 o 
 -22  10   6       93.55       73.73     21.50 o 
 -20  10   6      202.60      185.99     20.05 o 
 -18  10   6      271.41      217.78     20.29 o 
 -16  10   6     1301.57     1125.65     23.21 o 
 -14  10   6      899.22      859.64     20.70 o 
 -12  10   6     1560.18     1496.80     19.68 o 
 -10  10   6     2143.09     2174.49     21.45 o 
  -8  10   6     2532.25     2478.32     14.91 o 
  -6  10   6    13975.57    13558.17     72.49 o 
  -4  10   6     4986.31     5372.45     27.29 o 
  -2  10   6    10331.12    10266.28     48.53 o 
   0  10   6    18202.61    17618.92     36.03 o 
   2  10   6     1056.92     1093.83     11.56 o 
   4  10   6     8181.13     8295.50     23.89 o 
   6  10   6     7617.96     7561.22     23.41 o 
   8  10   6      748.84      753.32     11.71 o 
  10  10   6     3543.08     3715.48     23.37 o 
  12  10   6     1381.38     1442.54     19.22 o 
  14  10   6      651.54      671.01     18.21 o 
  16  10   6      800.82      877.92     21.82 o 
  18  10   6      119.89       64.04     26.53 o 
 -23  11   6       27.58       13.82     22.36 o 
 -21  11   6       41.16       15.71     18.60 o 
 -19  11   6     1219.74     1178.64     26.05 o 
 -17  11   6      192.33      143.33     18.77 o 
 -15  11   6      241.26      208.88     17.17 o 
 -13  11   6     1721.52     1585.32     22.90 o 
 -11  11   6      367.25      366.88     16.31 o 
  -9  11   6       38.98       28.43     15.62 o 
  -7  11   6      152.21      199.64     13.94 o 
  -5  11   6     1664.10     1504.41     23.81 o 
  -3  11   6      326.15      333.12     12.81 o 
  -1  11   6     1647.80     1590.32     22.38 o 
   1  11   6     5899.32     5677.04     28.97 o 
   3  11   6      805.62      792.49      8.45 o 
   5  11   6      974.83     1041.95     13.44 o 
   7  11   6     2426.76     2333.31     15.95 o 
   9  11   6      512.50      535.13     12.71 o 
  11  11   6      683.28      749.77     15.58 o 
  13  11   6      704.96      681.73     18.01 o 
  15  11   6       60.42       90.75     16.94 o 
  17  11   6       30.57       21.27     20.05 o 
 -24  12   6      278.37      299.73     39.32 o 
 -22  12   6      138.95       92.08     20.10 o 
 -20  12   6      407.40      385.77     21.78 o 
 -18  12   6      785.56      691.95     23.15 o 
 -16  12   6      733.45      671.48     21.35 o 
 -14  12   6     1421.85     1346.58     21.85 o 
 -12  12   6     2524.19     2405.26     33.07 o 
 -10  12   6      829.70      772.36     15.23 o 
  -8  12   6     2186.06     1954.81     37.95 o 
  -6  12   6     5904.27     5653.07     62.86 o 
  -4  12   6     2034.49     2044.49     17.86 o 
  -2  12   6     6198.85     5760.05     39.26 o 
   0  12   6     4364.17     4280.84     26.16 o 
   2  12   6      201.67      251.13      6.90 o 
   4  12   6     3638.85     3530.59     24.51 o 
   6  12   6     1466.77     1572.99     19.50 o 
   8  12   6      121.70      137.16     10.32 o 
  10  12   6     1741.13     1738.15     18.45 o 
  12  12   6      315.67      350.07     16.17 o 
  14  12   6      167.98      187.06     16.74 o 
  16  12   6      591.74      613.92     23.90 o 
 -23  13   6       71.79       30.74     30.55 o 
 -21  13   6      115.08      153.49     22.86 o 
 -19  13   6       61.34       55.69     21.88 o 
 -17  13   6      211.49      168.68     20.68 o 
 -15  13   6      542.41      535.28     18.43 o 
 -13  13   6      573.13      568.72     18.49 o 
 -11  13   6     2266.75     2226.27     28.06 o 
  -9  13   6     1654.17     1640.91     24.17 o 
  -7  13   6     1800.39     1547.42     25.01 o 
  -5  13   6     1506.69     1502.03     17.31 o 
  -3  13   6      505.96      486.45     19.27 o 
  -1  13   6     4596.00     4472.40     38.44 o 
   1  13   6     1289.41     1384.84     14.72 o 
   3  13   6      335.62      307.92     10.60 o 
   5  13   6     2161.12     2031.86     19.07 o 
   7  13   6      258.70      207.46     11.19 o 
   9  13   6      486.09      399.34     14.57 o 
  11  13   6      647.11      645.57     18.91 o 
  13  13   6      185.10      174.42     16.73 o 
  15  13   6      253.20      255.74     22.46 o 
  17  13   6       56.91       91.86     43.55 o 
 -22  14   6        1.92       -8.24     26.38 o 
 -20  14   6      183.56      203.27     23.74 o 
 -18  14   6       23.21       32.06     20.07 o 
 -16  14   6       28.83       25.07     17.36 o 
 -14  14   6      357.79      365.77     19.33 o 
 -12  14   6      274.85      313.80     19.43 o 
 -10  14   6       45.39       31.60     14.27 o 
  -8  14   6       85.51       64.10      9.93 o 
  -6  14   6      735.93      709.45     19.01 o 
  -4  14   6      249.78      230.62     17.88 o 
  -2  14   6      417.18      440.09     10.90 o 
   0  14   6     1565.92     1547.09     14.18 o 
   2  14   6       61.13       57.24      9.53 o 
   4  14   6     1060.22     1097.71     18.82 o 
   6  14   6      354.81      338.54     12.64 o 
   8  14   6       14.78      -10.09     15.87 o 
  10  14   6     1103.43     1140.47     21.04 o 
  12  14   6      103.83      113.73     17.72 o 
  14  14   6       23.85        9.69     19.66 o 
  16  14   6      340.77      411.57     30.34 o 
 -21  15   6      218.85      247.04     31.24 o 
 -19  15   6     1176.04     1305.10     34.91 o 
 -17  15   6      668.68      696.88     23.45 o 
 -15  15   6      583.60      556.02     19.33 o 
 -13  15   6     3143.63     3103.80     42.91 o 
 -11  15   6     1685.94     1812.73     21.22 o 
  -9  15   6     1108.86     1018.38     22.37 o 
  -7  15   6     1971.55     1819.74     21.68 o 
  -5  15   6      829.92      882.77     16.23 o 
  -3  15   6      441.82      402.35     11.25 o 
  -1  15   6      667.39      666.47     11.36 o 
   1  15   6      184.82      206.77      9.15 o 
   3  15   6       29.26       15.94      9.12 o 
   5  15   6      422.12      425.58     14.00 o 
   7  15   6       12.16      -15.73     15.73 o 
   9  15   6      117.35       92.87     15.78 o 
  11  15   6      649.22      702.00     20.08 o 
  13  15   6        0.72      -19.78     19.78 o 
  15  15   6      107.03      136.22     26.67 o 
 -22  16   6       29.52       33.33     59.28 o 
 -20  16   6       73.05       86.10     26.86 o 
 -18  16   6      435.38      542.58     27.51 o 
 -16  16   6       47.56       47.81     19.22 o 
 -14  16   6      147.77      206.00     18.51 o 
 -12  16   6      179.97      271.63     19.63 o 
 -10  16   6       20.88       17.77     16.45 o 
  -8  16   6       91.66       93.47     14.46 o 
  -6  16   6        0.86       46.77     13.91 o 
  -4  16   6       19.52        5.81      9.67 o 
  -2  16   6       37.31       45.81      9.11 o 
   0  16   6      276.44      304.22     10.00 o 
   2  16   6       72.07       45.61     10.71 o 
   4  16   6      114.45       75.72     12.70 o 
   6  16   6       39.81        5.18     19.28 o 
   8  16   6       56.66      -10.41     21.69 o 
  10  16   6      100.30      133.73     20.42 o 
  12  16   6       34.29       28.26     20.44 o 
  14  16   6       62.34       21.53     25.06 o 
 -21  17   6      116.69      145.87     37.09 o 
 -19  17   6      247.31      310.24     28.90 o 
 -17  17   6       87.82       98.13     25.86 o 
 -15  17   6      239.30      269.55     20.47 o 
 -13  17   6      756.19      830.50     24.19 o 
 -11  17   6      496.30      521.07     17.34 o 
  -9  17   6      326.45      366.66     16.47 o 
  -7  17   6     1320.48     1323.31     21.37 o 
  -5  17   6      389.51      403.22     15.27 o 
  -3  17   6      283.85      280.38     13.51 o 
  -1  17   6     1437.40     1368.16     17.41 o 
   1  17   6       96.02       89.92     13.58 o 
   3  17   6      336.66      269.09     15.68 o 
   5  17   6      866.06      814.66     22.85 o 
   7  17   6       60.45       34.55     18.24 o 
   9  17   6      398.36      392.58     21.74 o 
  11  17   6      339.30      365.18     21.98 o 
  13  17   6       17.44       13.07     22.76 o 
 -20  18   6       71.15       65.24     35.31 o 
 -18  18   6      148.07      146.76     27.36 o 
 -16  18   6       16.61       -0.70     24.85 o 
 -14  18   6       90.76       83.36     17.62 o 
 -12  18   6      132.48      149.89     17.35 o 
 -10  18   6       72.77       31.95     15.55 o 
  -8  18   6      189.20      183.22     16.46 o 
  -6  18   6      344.03      320.33     17.57 o 
  -4  18   6       32.10       31.35     14.00 o 
  -2  18   6      582.01      577.08     16.21 o 
   0  18   6      278.24      307.71     18.01 o 
   2  18   6      202.90      214.38     16.25 o 
   4  18   6      941.88      972.47     24.44 o 
   6  18   6      211.28      221.17     21.83 o 
   8  18   6      104.87      154.68     20.34 o 
  10  18   6      290.89      404.73     22.97 o 
  12  18   6       27.63       19.26     22.90 o 
 -19  19   6       13.79       27.85     35.96 o 
 -17  19   6       73.56       54.49     21.72 o 
 -15  19   6      199.11      164.34     22.52 o 
 -13  19   6       14.69       11.77     17.78 o 
 -11  19   6      238.83      212.83     17.16 o 
  -9  19   6      434.94      422.33     18.85 o 
  -7  19   6       72.18       66.22     17.22 o 
  -5  19   6      213.23      175.29     17.29 o 
  -3  19   6      135.90      129.97     15.77 o 
  -1  19   6      174.28      245.62     16.80 o 
   1  19   6      197.02      221.91     16.58 o 
   3  19   6       49.87       97.49     18.48 o 
   5  19   6      129.87      246.38     23.49 o 
   7  19   6       76.64      102.72     22.35 o 
   9  19   6       29.13      104.89     21.48 o 
  11  19   6       10.73       47.55     21.19 o 
  13  19   6       13.56       87.84     58.15 o 
 -18  20   6       65.11       67.28     36.54 o 
 -16  20   6        6.35      -10.17     21.87 o 
 -14  20   6       62.63       38.18     21.55 o 
 -12  20   6       94.74       37.56     17.92 o 
 -10  20   6        1.86      -23.64     23.64 o 
  -8  20   6      560.18      497.15     21.19 o 
  -6  20   6      381.98      339.19     19.92 o 
  -4  20   6      216.05      184.88     16.94 o 
  -2  20   6     1359.49     1353.79     23.85 o 
   0  20   6      546.85      629.23     19.97 o 
   2  20   6      530.99      575.23     18.56 o 
   4  20   6     1013.45     1068.32     27.68 o 
   6  20   6      476.41      584.92     26.20 o 
   8  20   6      348.68      420.88     25.31 o 
  10  20   6      243.19      311.87     25.44 o 
 -17  21   6        5.66      -40.21     63.05 o 
 -15  21   6       19.62       -2.65     22.37 o 
 -13  21   6       15.81        8.51     23.73 o 
 -11  21   6        0.52      -14.05     26.07 o 
  -9  21   6       27.79       11.48     18.65 o 
  -7  21   6       71.29       91.78     18.74 o 
  -5  21   6        1.75      -11.37     20.77 o 
  -3  21   6        0.01       25.11     18.24 o 
  -1  21   6      107.11      172.13     19.69 o 
   1  21   6       25.17       60.72     17.09 o 
   3  21   6       13.31      105.66     19.21 o 
   5  21   6       35.10       77.44     25.27 o 
   7  21   6       11.21       66.13     23.23 o 
   9  21   6       28.48       65.33     23.57 o 
 -14  22   6      128.78      129.59     23.43 o 
 -12  22   6       37.24       36.25     20.39 o 
 -10  22   6      112.26       96.66     18.34 o 
  -8  22   6      246.52      260.03     19.85 o 
  -6  22   6       75.00       70.56     18.20 o 
  -4  22   6      228.85      242.73     19.67 o 
  -2  22   6      221.12      270.72     21.30 o 
   0  22   6      106.49       97.64     18.10 o 
   2  22   6      175.43      171.82     19.47 o 
   4  22   6      103.64      101.27     20.59 o 
   6  22   6      134.82      143.95     23.47 o 
   8  22   6       93.02       71.03     23.73 o 
 -13  23   6      194.54      223.57     24.93 o 
 -11  23   6       15.90       25.69     20.18 o 
  -9  23   6      130.63      163.92     20.05 o 
  -7  23   6      158.07      134.47     19.27 o 
  -5  23   6        0.90      -13.30     21.29 o 
  -3  23   6       65.59       87.72     20.29 o 
  -1  23   6       65.57       38.41     18.83 o 
   1  23   6        0.86       -5.43     22.85 o 
   3  23   6        1.45       -5.20     24.82 o 
   5  23   6       11.59       -1.26     25.18 o 
   7  23   6        0.05      -23.01     66.64 o 
 -12  24   6        7.03       81.15     34.43 o 
 -10  24   6       53.78       72.38     22.76 o 
  -8  24   6        0.69       14.56     19.35 o 
  -6  24   6       15.68        2.67     20.12 o 
  -4  24   6       76.90       64.09     22.15 o 
  -2  24   6        0.12      -10.07     24.12 o 
   0  24   6        5.63       -7.27     27.48 o 
   2  24   6       64.07        8.76     23.46 o 
   4  24   6        5.07      -16.97     28.64 o 
  -9  25   6       58.10       63.66     29.67 o 
  -7  25   6       29.61       18.67     23.12 o 
  -5  25   6       25.44       12.72     23.24 o 
  -3  25   6       40.53       21.04     23.23 o 
  -1  25   6        9.52       -4.97     21.45 o 
   1  25   6       10.44        5.84     31.89 o 
  -6  26   6        0.49       -5.45     57.30 o 
  -4  26   6        3.03        5.90     42.63 o 
  -2  26   6        0.60       28.92     49.75 o 
 -27   1   7      212.74      215.66     43.88 o 
 -25   1   7       81.60       73.19     28.44 o 
 -23   1   7     2273.00     2371.46     46.91 o 
 -21   1   7      884.10      883.50     32.07 o 
 -19   1   7     1057.95     1023.80     34.60 o 
 -17   1   7     9936.01     9780.12    106.74 o 
 -15   1   7     1972.99     1921.05     15.45 o 
 -13   1   7     8068.08     8096.40     68.36 o 
 -11   1   7    29383.97    29105.27    133.96 o 
  -9   1   7    21996.31    22197.26    148.09 o 
  -7   1   7    55998.84    57350.86    170.66 o 
  -5   1   7    42929.68    45367.13    122.37 o 
  -3   1   7    22464.30    22083.58     84.42 o 
  -1   1   7    21855.53    23545.24     72.49 o 
   1   1   7    16478.07    17049.36     46.70 o 
   3   1   7    19786.87    20334.33     65.90 o 
   5   1   7     4653.56     4950.73     22.61 o 
   7   1   7     3923.25     4046.53     23.36 o 
   9   1   7      901.56      897.83     13.14 o 
  11   1   7      158.21      143.78     12.54 o 
  13   1   7     2907.00     2841.29     35.26 o 
  15   1   7       96.88       39.15     19.65 o 
  17   1   7       87.48       41.85     23.54 o 
  19   1   7      499.63      519.34     50.24 o 
 -26   2   7       13.57       -8.20     29.45 o 
 -24   2   7        1.08       12.20     29.53 o 
 -22   2   7       84.15       81.25     28.17 o 
 -20   2   7      201.13      221.37     23.11 o 
 -18   2   7      266.65      286.12     23.49 o 
 -16   2   7     2415.64     2300.90     25.95 o 
 -14   2   7        1.98        4.28      7.34 o 
 -12   2   7     1232.99     1273.37     19.86 o 
 -10   2   7     5735.24     5815.84     26.61 o 
  -8   2   7       22.82       42.24      4.06 o 
  -6   2   7     9429.18     9457.84     54.71 o 
  -4   2   7    23047.96    23390.05    149.73 o 
  -2   2   7     4964.41     4859.41     20.09 o 
   0   2   7    15898.25    16305.38     64.73 o 
   2   2   7     7800.34     7684.59     25.93 o 
   4   2   7     3799.08     3781.29     17.62 o 
   6   2   7    11951.85    11944.09     41.06 o 
   8   2   7     2787.49     2757.60     13.01 o 
  10   2   7      964.49      994.36     13.92 o 
  12   2   7     2489.73     2564.36     31.81 o 
  14   2   7      272.48      267.81     20.15 o 
  16   2   7       28.53        9.51     20.04 o 
  18   2   7      248.54      306.81     23.84 o 
 -27   3   7      345.91      312.73     46.86 o 
 -25   3   7      241.35      212.35     25.19 o 
 -23   3   7     2001.31     2031.04     39.65 o 
 -21   3   7      514.78      528.35     29.72 o 
 -19   3   7     1757.26     1732.80     36.00 o 
 -17   3   7     2394.36     2296.07     31.66 o 
 -15   3   7        8.42       -1.68      9.60 o 
 -13   3   7     6824.00     6769.00     57.68 o 
 -11   3   7       15.47       14.07      7.72 o 
  -9   3   7      569.66      708.13     11.47 o 
  -7   3   7    13192.48    14188.52    107.52 o 
  -5   3   7      549.51      603.93      9.35 o 
  -3   3   7     4578.35     4891.19     56.83 o 
  -1   3   7       95.78      115.17      3.73 o 
   1   3   7      415.82      576.68      6.68 o 
   3   3   7     5304.25     5564.69     22.39 o 
   5   3   7      749.85      661.92      8.17 o 
   7   3   7      851.48      888.56      9.86 o 
   9   3   7      797.66      784.90     12.87 o 
  11   3   7       21.63        7.62     11.92 o 
  13   3   7     1225.34     1227.79     27.08 o 
  15   3   7      266.14      238.49     20.87 o 
  17   3   7      227.29      264.24     22.33 o 
  19   3   7      160.92      108.90     70.50 o 
 -26   4   7      142.66       97.32     28.18 o 
 -24   4   7      360.42      350.18     25.72 o 
 -22   4   7     1766.70     1830.88     36.83 o 
 -20   4   7      116.77       83.06     18.04 o 
 -18   4   7     1762.91     1704.73     28.42 o 
 -16   4   7     4159.66     4071.33     38.46 o 
 -14   4   7      139.33      154.60      6.20 o 
 -12   4   7     3097.17     3032.48     19.44 o 
 -10   4   7      749.04      885.16      9.91 o 
  -8   4   7      244.22      208.71      6.57 o 
  -6   4   7     3478.78     3763.36     21.34 o 
  -4   4   7     4130.63     4023.84     25.94 o 
  -2   4   7      100.93      104.52      5.60 o 
   0   4   7     3138.49     3315.14     17.13 o 
   2   4   7     7674.87     7703.72     23.57 o 
   4   4   7     1550.65     1532.83      9.98 o 
   6   4   7     6874.67     6898.70     21.07 o 
   8   4   7     6466.20     6501.55     38.48 o 
  10   4   7      595.76      644.46     13.18 o 
  12   4   7     2980.53     3055.73     30.92 o 
  14   4   7     1492.88     1552.65     36.75 o 
  16   4   7      304.43      354.24     21.57 o 
  18   4   7     1146.48     1241.91     29.59 o 
 -25   5   7       26.31        1.45     24.48 o 
 -23   5   7       22.44       44.73     23.50 o 
 -21   5   7      116.25      104.86     21.26 o 
 -19   5   7       72.78       48.57     16.86 o 
 -17   5   7      698.41      663.32     20.21 o 
 -15   5   7     1493.22     1463.41     18.57 o 
 -13   5   7      163.12      145.40     10.38 o 
 -11   5   7     3374.90     3269.35     25.70 o 
  -9   5   7      632.45      680.02      9.97 o 
  -7   5   7     3772.14     3488.12     20.06 o 
  -5   5   7     7235.93     6961.13     26.70 o 
  -3   5   7      156.52      131.14      5.46 o 
  -1   5   7     5552.19     5611.12     21.31 o 
   1   5   7     2044.39     1945.70      9.15 o 
   3   5   7     6980.93     7121.59     28.19 o 
   5   5   7      272.24      293.31      7.25 o 
   7   5   7      771.20      703.86      9.99 o 
   9   5   7     2657.82     2625.60     19.98 o 
  11   5   7       38.45       26.90     12.53 o 
  13   5   7       13.22       18.70     15.34 o 
  15   5   7      383.33      373.48     21.99 o 
  17   5   7       25.66       26.46     22.42 o 
 -26   6   7      166.41      176.19     27.29 o 
 -24   6   7      363.61      335.43     26.29 o 
 -22   6   7      564.06      556.91     24.40 o 
 -20   6   7      835.10      880.72     25.20 o 
 -18   6   7     1494.65     1482.31     25.76 o 
 -16   6   7     1881.18     1888.91     25.77 o 
 -14   6   7     3369.17     3343.02     24.77 o 
 -12   6   7     3366.86     3264.98     33.17 o 
 -10   6   7     1370.58     1453.41     12.34 o 
  -8   6   7     1993.05     1986.59     13.03 o 
  -6   6   7     4363.90     4454.91     28.75 o 
  -4   6   7     1555.63     1870.70     11.87 o 
  -2   6   7     2890.42     2933.92     12.31 o 
   0   6   7     4827.57     4931.14     16.10 o 
   2   6   7     3588.49     3626.11     17.26 o 
   4   6   7     4873.21     5065.53     17.35 o 
   6   6   7     3667.84     3621.38     15.99 o 
   8   6   7     3592.18     3497.85     33.13 o 
  10   6   7     2289.11     2317.30     19.87 o 
  12   6   7      835.23      822.17     17.86 o 
  14   6   7     1073.79     1031.99     23.14 o 
  16   6   7      788.56      781.78     24.64 o 
  18   6   7      371.08      375.66     24.27 o 
 -25   7   7       91.23      104.98     25.60 o 
 -23   7   7      574.70      579.23     24.58 o 
 -21   7   7     1497.75     1500.74     28.82 o 
 -19   7   7      164.79      164.65     19.59 o 
 -17   7   7     2000.88     1976.24     27.72 o 
 -15   7   7     5202.70     5100.03     58.03 o 
 -13   7   7      350.35      397.82     15.73 o 
 -11   7   7     7270.24     7064.44     30.46 o 
  -9   7   7     1168.88     1140.62     11.99 o 
  -7   7   7       92.41      122.93     11.01 o 
  -5   7   7    17282.39    17311.80     76.06 o 
  -3   7   7       48.63       58.80      7.38 o 
  -1   7   7       82.23      107.91      4.94 o 
   1   7   7     3820.25     3761.25     18.82 o 
   3   7   7     4404.67     4231.48     19.63 o 
   5   7   7       14.41       37.65      7.54 o 
   7   7   7     1372.58     1297.68     15.21 o 
   9   7   7      124.68      137.41     10.08 o 
  11   7   7      492.11      511.10     15.46 o 
  13   7   7       77.52       66.28     14.94 o 
  15   7   7        4.23        2.31     21.03 o 
  17   7   7      191.72      146.42     21.69 o 
 -26   8   7       22.11       -0.13     45.73 o 
 -24   8   7       73.85       69.43     25.49 o 
 -22   8   7       26.30       31.31     18.62 o 
 -20   8   7      361.04      359.60     21.84 o 
 -18   8   7     1756.09     1819.55     27.57 o 
 -16   8   7      708.08      820.77     23.73 o 
 -14   8   7     5955.87     5847.58     87.48 o 
 -12   8   7     6735.39     6701.13     44.07 o 
 -10   8   7     2832.36     2931.38     45.79 o 
  -8   8   7    13461.60    13220.89     37.02 o 
  -6   8   7     5215.88     5386.11     70.82 o 
  -4   8   7     6048.67     6067.61     25.86 o 
  -2   8   7    21816.98    21547.92     54.54 o 
   0   8   7     3393.69     3407.28     25.12 o 
   2   8   7     1771.69     1819.08     12.75 o 
   4   8   7     6276.83     5941.89     23.28 o 
   6   8   7     1097.88     1057.50     11.35 o 
   8   8   7     1235.29     1197.16     13.85 o 
  10   8   7     1843.11     1764.27     19.34 o 
  12   8   7       90.85       78.72     14.50 o 
  14   8   7      115.66       74.14     15.40 o 
  16   8   7      139.16      106.18     20.57 o 
  18   8   7        7.24      -19.10     47.65 o 
 -25   9   7      218.51      235.61     29.08 o 
 -23   9   7      134.29      114.99     21.90 o 
 -21   9   7      658.42      610.56     25.48 o 
 -19   9   7      447.03      470.82     22.89 o 
 -17   9   7      995.70      960.14     22.41 o 
 -15   9   7     3661.68     3680.73     32.07 o 
 -13   9   7     1782.74     1772.47     23.84 o 
 -11   9   7    12039.36    11610.21     42.28 o 
  -9   9   7     7798.20     7590.17     27.16 o 
  -7   9   7     5210.90     4857.06     33.52 o 
  -5   9   7    25612.78    25324.39    178.08 o 
  -3   9   7     5602.74     5655.93     21.53 o 
  -1   9   7    11659.62    11495.36     36.87 o 
   1   9   7    11304.14    11234.59     34.78 o 
   3   9   7      715.63      709.32      8.28 o 
   5   9   7     6651.89     6523.50     22.93 o 
   7   9   7     2438.68     2487.90     17.42 o 
   9   9   7      839.90      856.86     13.39 o 
  11   9   7     1650.89     1596.18     20.12 o 
  13   9   7      215.70      202.00     15.59 o 
  15   9   7      181.25      173.56     18.68 o 
  17   9   7      133.11       90.06     22.72 o 
 -24  10   7       46.05       39.72     23.00 o 
 -22  10   7        0.79      -10.57     18.64 o 
 -20  10   7      483.48      453.04     24.29 o 
 -18  10   7      775.95      698.47     22.96 o 
 -16  10   7      241.91      237.33     17.42 o 
 -14  10   7     3205.13     3132.12     31.65 o 
 -12  10   7     1455.70     1448.78     22.67 o 
 -10  10   7       56.51       75.54      7.33 o 
  -8  10   7     4490.67     4133.64     32.03 o 
  -6  10   7       21.05        9.89     12.37 o 
  -4  10   7        0.44        9.31      8.80 o 
  -2  10   7     5419.81     5399.04     22.60 o 
   0  10   7     2574.81     2423.46     15.03 o 
   2  10   7      629.53      679.16      8.95 o 
   4  10   7      439.10      432.77      9.96 o 
   6  10   7     1708.02     1683.95     14.36 o 
   8  10   7      107.93       78.73      9.49 o 
  10  10   7      123.87      152.53     12.83 o 
  12  10   7      362.46      341.11     16.07 o 
  14  10   7        4.74        0.31     16.30 o 
  16  10   7        0.53        5.35     23.33 o 
 -25  11   7      429.93      467.57     41.25 o 
 -23  11   7      188.31      163.48     23.08 o 
 -21  11   7      419.07      379.59     21.78 o 
 -19  11   7     1252.22     1224.22     31.98 o 
 -17  11   7      166.52      119.08     17.93 o 
 -15  11   7     1277.57     1231.63     30.93 o 
 -13  11   7     2447.98     2369.74     46.73 o 
 -11  11   7     1732.55     1841.74     23.13 o 
  -9  11   7     8292.60     7860.15     75.18 o 
  -7  11   7     3244.49     3076.87     34.85 o 
  -5  11   7     1891.28     1902.32     22.20 o 
  -3  11   7     9387.04     9138.48     34.05 o 
  -1  11   7     4993.23     4881.84     18.46 o 
   1  11   7     2998.51     2973.16     23.92 o 
   3  11   7     4078.90     4008.20     22.12 o 
   5  11   7     3701.52     3629.45     19.38 o 
   7  11   7     1023.23     1066.25     12.91 o 
   9  11   7     1131.35     1145.58     15.06 o 
  11  11   7     1603.66     1628.43     22.35 o 
  13  11   7      169.28      169.64     16.42 o 
  15  11   7      385.23      442.64     23.17 o 
  17  11   7      234.48      171.30     46.02 o 
 -24  12   7        5.59       17.45     30.38 o 
 -22  12   7       16.00       -1.19     20.84 o 
 -20  12   7        2.25       12.25     23.43 o 
 -18  12   7       28.89      -14.93     19.62 o 
 -16  12   7      118.83       93.04     16.85 o 
 -14  12   7       13.84       -0.46     13.75 o 
 -12  12   7      123.65       86.36     18.05 o 
 -10  12   7      936.73      920.92     16.89 o 
  -8  12   7      332.29      275.83     11.56 o 
  -6  12   7      440.58      402.14     13.04 o 
  -4  12   7     2029.05     1895.84     25.69 o 
  -2  12   7     1617.05     1423.82     13.08 o 
   0  12   7     1582.25     1522.32     12.88 o 
   2  12   7     2445.54     2388.86     20.12 o 
   4  12   7     1114.93     1036.10     15.21 o 
   6  12   7      718.13      737.89     11.82 o 
   8  12   7      161.01      149.95     11.20 o 
  10  12   7       98.44      120.00     13.87 o 
  12  12   7      442.83      413.32     18.93 o 
  14  12   7       56.31       38.81     18.07 o 
  16  12   7       19.43       44.69     22.67 o 
 -23  13   7       39.50       10.47     34.94 o 
 -21  13   7      360.23      357.51     24.64 o 
 -19  13   7      457.98      465.22     25.19 o 
 -17  13   7      131.47       81.36     21.64 o 
 -15  13   7      141.09      111.43     17.65 o 
 -13  13   7      124.88      105.46     16.52 o 
 -11  13   7       49.26       21.28     11.86 o 
  -9  13   7       81.58       79.85     11.56 o 
  -7  13   7       33.25       29.70      8.31 o 
  -5  13   7        9.39       -0.25     10.29 o 
  -3  13   7        2.61       -1.27      9.00 o 
  -1  13   7     1046.80     1012.33     12.70 o 
   1  13   7      327.22      356.73      9.04 o 
   3  13   7      208.39      205.61     10.84 o 
   5  13   7      941.11      969.86     12.95 o 
   7  13   7       59.53       38.92     10.88 o 
   9  13   7      831.51      795.85     17.02 o 
  11  13   7      654.58      723.91     21.32 o 
  13  13   7       51.58       34.65     18.03 o 
  15  13   7      530.44      599.41     25.81 o 
 -22  14   7       96.10      112.01     25.71 o 
 -20  14   7      719.29      830.27     31.74 o 
 -18  14   7      511.46      494.81     22.30 o 
 -16  14   7      287.86      260.32     20.50 o 
 -14  14   7     1097.82     1073.89     22.11 o 
 -12  14   7      644.34      566.19     17.65 o 
 -10  14   7      560.73      567.45     15.05 o 
  -8  14   7      857.00      832.77     18.15 o 
  -6  14   7      705.19      669.84     15.03 o 
  -4  14   7      114.67      116.30     10.98 o 
  -2  14   7      553.69      508.92     10.66 o 
   0  14   7     1137.44     1131.75     13.48 o 
   2  14   7      121.24      112.25      9.87 o 
   4  14   7      635.17      596.69     12.81 o 
   6  14   7      228.87      236.29     12.72 o 
   8  14   7        7.22      -12.26     13.38 o 
  10  14   7      411.62      472.71     18.90 o 
  12  14   7      123.77      100.77     19.57 o 
  14  14   7      115.79      104.44     21.82 o 
 -23  15   7       30.69       28.89     56.30 o 
 -21  15   7       20.37       72.78     26.54 o 
 -19  15   7       54.21      111.85     26.13 o 
 -17  15   7      362.92      353.04     23.25 o 
 -15  15   7        5.34       18.65     20.03 o 
 -13  15   7      227.23      247.12     20.10 o 
 -11  15   7      109.20      100.63     15.14 o 
  -9  15   7       45.81       53.53     16.68 o 
  -7  15   7       79.60      105.07     13.59 o 
  -5  15   7       21.93        1.48     11.61 o 
  -3  15   7       99.79       94.08      9.68 o 
  -1  15   7      234.07      229.66      9.75 o 
   1  15   7      371.49      318.39     11.56 o 
   3  15   7      243.38      230.23     11.45 o 
   5  15   7      154.13      119.38     13.38 o 
   7  15   7       23.48       -2.04     15.22 o 
   9  15   7      223.76      232.23     17.41 o 
  11  15   7       59.11       50.09     17.56 o 
  13  15   7        4.53       -4.35     28.82 o 
  15  15   7       80.67      187.05     43.49 o 
 -22  16   7       56.14       57.60     34.91 o 
 -20  16   7      616.69      738.70     32.46 o 
 -18  16   7      170.69      193.77     26.07 o 
 -16  16   7      245.05      244.00     20.66 o 
 -14  16   7     1802.33     1849.90     30.62 o 
 -12  16   7      352.40      329.09     19.40 o 
 -10  16   7      788.93      775.03     23.15 o 
  -8  16   7     2804.46     2791.83     31.48 o 
  -6  16   7      603.65      580.10     17.24 o 
  -4  16   7      794.03      810.16     15.39 o 
  -2  16   7     1317.14     1202.86     15.42 o 
   0  16   7      671.47      691.14     14.68 o 
   2  16   7      972.99      975.52     14.81 o 
   4  16   7      871.65      762.12     20.26 o 
   6  16   7      118.93       90.64     17.95 o 
   8  16   7      151.48      116.10     19.19 o 
  10  16   7      403.71      387.63     21.72 o 
  12  16   7       17.17       -5.75     23.39 o 
  14  16   7       92.81      104.67     36.09 o 
 -21  17   7       33.87       25.44     35.14 o 
 -19  17   7      100.41      147.87     25.03 o 
 -17  17   7        6.10       14.22     20.45 o 
 -15  17   7       83.50      129.07     20.47 o 
 -13  17   7      203.46      259.73     21.03 o 
 -11  17   7       39.27       54.22     17.31 o 
  -9  17   7        0.25       73.40     16.73 o 
  -7  17   7      287.56      408.68     20.97 o 
  -5  17   7       47.62       50.01     15.17 o 
  -3  17   7       21.39       78.11     14.03 o 
  -1  17   7      136.12      221.70     16.25 o 
   1  17   7      133.77       79.63     13.06 o 
   3  17   7      127.31      133.10     16.83 o 
   5  17   7       46.91       36.87     18.56 o 
   7  17   7        0.88       -7.12     22.37 o 
   9  17   7      386.06      470.85     22.68 o 
  11  17   7       13.56       38.63     24.49 o 
  13  17   7        1.66        2.12     35.71 o 
 -20  18   7       99.64       88.42     37.19 o 
 -18  18   7      181.44      182.35     27.02 o 
 -16  18   7      389.30      447.46     23.00 o 
 -14  18   7      471.03      495.40     23.35 o 
 -12  18   7      562.89      535.25     20.12 o 
 -10  18   7      952.75     1035.91     24.67 o 
  -8  18   7     1246.80     1315.92     23.73 o 
  -6  18   7      977.29      960.02     21.99 o 
  -4  18   7     1048.64     1096.91     30.93 o 
  -2  18   7     1038.45     1059.79     31.57 o 
   0  18   7      576.42      581.55     17.45 o 
   2  18   7      649.40      621.27     18.37 o 
   4  18   7      416.49      426.90     22.09 o 
   6  18   7      180.60      156.74     21.09 o 
   8  18   7      102.73      132.86     20.90 o 
  10  18   7       42.49      105.35     23.55 o 
  12  18   7       56.59       38.27     26.13 o 
 -19  19   7       79.16       72.84     28.24 o 
 -17  19   7       18.11       20.78     21.79 o 
 -15  19   7       40.18       56.04     18.14 o 
 -13  19   7      360.42      354.48     20.51 o 
 -11  19   7        2.24       -4.48     18.81 o 
  -9  19   7      207.37      208.10     19.14 o 
  -7  19   7      777.92      722.97     21.65 o 
  -5  19   7       76.74       73.92     17.30 o 
  -3  19   7      915.63      952.49     30.64 o 
  -1  19   7      582.73      610.31     19.60 o 
   1  19   7      123.50      122.78     16.11 o 
   3  19   7      754.61      756.18     24.92 o 
   5  19   7      317.04      367.29     23.85 o 
   7  19   7      319.20      400.16     24.48 o 
   9  19   7      446.51      551.23     24.49 o 
  11  19   7      122.83      146.80     24.90 o 
 -18  20   7       18.55      -17.77     36.90 o 
 -16  20   7      169.72      134.52     23.03 o 
 -14  20   7       29.97       17.92     18.33 o 
 -12  20   7        0.09       -5.11     25.86 o 
 -10  20   7      237.62      133.29     18.96 o 
  -8  20   7        1.84       -5.67     18.07 o 
  -6  20   7        7.68      -17.99     19.61 o 
  -4  20   7      183.21      153.93     20.27 o 
  -2  20   7       21.79       79.87     20.48 o 
   0  20   7       12.79        2.80     15.93 o 
   2  20   7        4.55       37.98     17.14 o 
   4  20   7        0.30       61.42     20.87 o 
   6  20   7       38.94       46.73     22.34 o 
   8  20   7        0.06       73.59     23.26 o 
  10  20   7        2.08       64.02     26.71 o 
 -17  21   7       44.65       13.30     64.82 o 
 -15  21   7      105.20       78.49     22.62 o 
 -13  21   7       90.52       61.77     18.72 o 
 -11  21   7       32.84       -1.66     18.71 o 
  -9  21   7      262.94      235.01     19.68 o 
  -7  21   7      124.21       91.99     18.04 o 
  -5  21   7       49.29       11.98     18.92 o 
  -3  21   7      440.47      437.46     24.37 o 
  -1  21   7      116.14      123.97     17.80 o 
   1  21   7       26.44       14.21     16.31 o 
   3  21   7      276.29      311.82     20.92 o 
   5  21   7      183.43      196.95     21.91 o 
   7  21   7      114.60      147.22     24.31 o 
   9  21   7      159.92      166.09     31.65 o 
 -14  22   7       89.70       62.44     23.03 o 
 -12  22   7       37.25       38.10     19.83 o 
 -10  22   7       43.99       25.93     18.61 o 
  -8  22   7      248.41      269.73     19.80 o 
  -6  22   7        5.33        1.42     30.19 o 
  -4  22   7       15.71        8.95     20.43 o 
  -2  22   7      285.21      286.30     20.34 o 
   0  22   7        0.59        6.74     20.03 o 
   2  22   7        5.09       19.92     24.94 o 
   4  22   7       97.69       79.26     20.77 o 
   6  22   7       17.90       -3.88     22.95 o 
   8  22   7        0.32      -12.82     40.44 o 
 -13  23   7        1.27       29.93     24.46 o 
 -11  23   7       57.07       60.03     19.05 o 
  -9  23   7        2.95       24.93     18.79 o 
  -7  23   7        4.38       19.94     23.55 o 
  -5  23   7       80.22       68.50     21.68 o 
  -3  23   7        2.43       -2.89     21.05 o 
  -1  23   7        5.83       -9.87     21.39 o 
   1  23   7       37.42       -1.52     19.84 o 
   3  23   7        9.24       -1.70     21.83 o 
   5  23   7       16.73      -14.93     24.48 o 
 -12  24   7       49.27       73.25     34.56 o 
 -10  24   7       78.76       68.70     19.59 o 
  -8  24   7       59.14       83.88     21.32 o 
  -6  24   7       22.66       13.07     22.18 o 
  -4  24   7       38.13       22.14     23.07 o 
  -2  24   7       46.67        6.32     21.66 o 
   0  24   7       23.36       -3.70     28.11 o 
   2  24   7       17.40       10.67     26.76 o 
   4  24   7       20.25       13.30     67.18 o 
  -9  25   7        5.67       24.26     29.32 o 
  -7  25   7       14.65       28.24     23.72 o 
  -5  25   7       27.31       29.78     23.87 o 
  -3  25   7       11.25       -5.01     30.25 o 
  -1  25   7        1.40      -20.43     42.00 o 
   1  25   7       29.63       14.46     68.77 o 
  -4  26   7       37.28       81.79     71.01 o 
 -26   0   8       10.32        7.86     41.62 o 
 -24   0   8      621.16      602.35     48.97 o 
 -22   0   8     3381.66     3465.69    136.10 o 
 -20   0   8      190.18      178.73     33.32 o 
 -18   0   8    12735.88    13111.84    295.79 o 
 -16   0   8    14808.22    14307.85    134.85 o 
 -14   0   8     4465.27     4251.81     63.68 o 
 -12   0   8    72855.25    71390.77    148.72 o 
 -10   0   8    22999.84    21605.14     94.76 o 
  -8   0   8    10582.79     9808.76    139.95 o 
  -6   0   8    65656.45    65815.85    780.03 o 
  -4   0   8    22410.62    22270.84    131.29 o 
  -2   0   8    40155.94    39304.49    260.65 o 
   0   0   8    23708.41    23389.29     84.87 o 
   2   0   8    13175.14    13281.17     56.35 o 
   4   0   8    17012.11    16949.61     33.21 o 
   6   0   8     3938.47     3946.31     29.52 o 
   8   0   8     3331.58     3351.03     32.98 o 
  10   0   8      253.86      205.56     19.10 o 
  12   0   8      364.99      279.47     29.51 o 
  14   0   8      181.66      124.40     27.49 o 
  16   0   8        2.66      -13.24     32.77 o 
  18   0   8      488.40      530.17     42.44 o 
 -27   1   8        9.47        7.61     43.56 o 
 -25   1   8       12.91      -13.01     32.02 o 
 -23   1   8      217.48      210.10     32.75 o 
 -21   1   8       60.67       19.87     23.87 o 
 -19   1   8      332.02      333.68     25.00 o 
 -17   1   8     1601.09     1699.71     42.43 o 
 -15   1   8       44.07       37.65      8.65 o 
 -13   1   8     1138.39     1161.37     14.08 o 
 -11   1   8     6382.59     6352.31     40.22 o 
  -9   1   8      232.81      256.35      6.49 o 
  -7   1   8     1758.51     1863.46     28.06 o 
  -5   1   8     9385.39    10032.70     64.07 o 
  -3   1   8      330.07      455.22      7.55 o 
  -1   1   8     1059.13     1093.64      7.25 o 
   1   1   8     1684.13     1616.06      8.19 o 
   3   1   8        2.37       28.19      4.16 o 
   5   1   8      534.18      567.53      7.07 o 
   7   1   8      194.91      211.06      7.36 o 
   9   1   8        1.31       -5.87      7.84 o 
  11   1   8      148.61      146.70     14.39 o 
  13   1   8       18.46      -10.08     22.88 o 
  15   1   8       13.75       -8.94     20.61 o 
  17   1   8       23.78        9.22     22.73 o 
 -26   2   8       26.37       20.74     28.79 o 
 -24   2   8      706.37      764.92     31.90 o 
 -22   2   8     1235.52     1223.50     37.16 o 
 -20   2   8      256.61      277.22     24.43 o 
 -18   2   8     5028.48     5166.60     49.73 o 
 -16   2   8     2115.20     2026.51     22.13 o 
 -14   2   8     2470.13     2443.78     33.13 o 
 -12   2   8    17312.12    16740.46     72.32 o 
 -10   2   8     1078.69     1020.41      9.80 o 
  -8   2   8     6742.26     6636.45     63.82 o 
  -6   2   8    17433.15    17516.43    167.73 o 
  -4   2   8      406.35      423.15      7.92 o 
  -2   2   8    14052.46    13996.97     50.65 o 
   0   2   8    12028.19    12340.94     49.49 o 
   2   2   8     3000.09     2688.00     13.12 o 
   4   2   8    13082.83    12938.32     43.02 o 
   6   2   8     5984.91     5863.23     20.90 o 
   8   2   8     1935.92     1891.84     18.19 o 
  10   2   8     1288.44     1340.03     16.85 o 
  12   2   8      375.10      356.20     20.63 o 
  14   2   8      487.95      411.68     20.54 o 
  16   2   8      332.69      349.57     22.22 o 
  18   2   8      243.66      237.13     31.12 o 
 -27   3   8      142.92      131.17     37.71 o 
 -25   3   8      158.15      141.90     30.14 o 
 -23   3   8     1400.74     1419.90     50.33 o 
 -21   3   8      195.75      151.50     21.78 o 
 -19   3   8      528.83      574.62     22.72 o 
 -17   3   8     3152.81     3108.48     37.89 o 
 -15   3   8        6.33        0.58      6.91 o 
 -13   3   8     1273.81     1329.55     13.70 o 
 -11   3   8     6228.90     6283.78     38.56 o 
  -9   3   8       30.65       18.98      3.12 o 
  -7   3   8     2980.17     3267.54     21.39 o 
  -5   3   8     6413.04     7342.96     60.38 o 
  -3   3   8      435.99      605.08      8.05 o 
  -1   3   8     6160.53     6295.84     27.69 o 
   1   3   8     2459.24     2523.34     14.11 o 
   3   3   8        6.25       14.58      6.16 o 
   5   3   8     2767.26     3005.13     14.56 o 
   7   3   8     1725.02     1737.86     13.41 o 
   9   3   8      465.28      494.49     10.25 o 
  11   3   8     2656.60     2807.86     31.98 o 
  13   3   8      775.98      807.85     23.82 o 
  15   3   8      121.15      168.84     19.69 o 
  17   3   8      570.85      633.99     23.93 o 
 -26   4   8       15.40       -4.53     30.73 o 
 -24   4   8       45.53       63.83     26.20 o 
 -22   4   8      326.05      340.01     26.75 o 
 -20   4   8        0.53      -13.03     16.20 o 
 -18   4   8       88.22       67.31     15.71 o 
 -16   4   8       33.37       10.87     11.59 o 
 -14   4   8       44.52       45.22      8.01 o 
 -12   4   8       41.68       42.32      8.55 o 
 -10   4   8     1783.56     1733.46     12.05 o 
  -8   4   8      189.33      178.74      4.92 o 
  -6   4   8       35.15       35.45      3.85 o 
  -4   4   8     1861.97     1734.74     16.42 o 
  -2   4   8      799.41      698.17      6.83 o 
   0   4   8      461.52      424.18      6.07 o 
   2   4   8      730.72      749.50      8.37 o 
   4   4   8     5495.91     5119.68     29.95 o 
   6   4   8      342.56      329.61      8.27 o 
   8   4   8     2642.83     2631.25     16.15 o 
  10   4   8      343.59      332.44     12.92 o 
  12   4   8        4.79       40.87     19.32 o 
  14   4   8     1065.94     1022.83     25.73 o 
  16   4   8      123.86      170.18     21.60 o 
  18   4   8       29.18       55.82     48.39 o 
 -27   5   8      238.91      266.49     48.20 o 
 -25   5   8      336.36      326.17     29.52 o 
 -23   5   8     1186.98     1168.94     34.39 o 
 -21   5   8      155.02      131.36     20.21 o 
 -19   5   8      111.32       86.40     16.79 o 
 -17   5   8     1110.28      951.11     21.36 o 
 -15   5   8        6.29        2.93     10.53 o 
 -13   5   8      302.57      330.45      9.60 o 
 -11   5   8      938.14     1070.15     21.34 o 
  -9   5   8      329.03      280.55      7.38 o 
  -7   5   8     1527.26     1725.68     15.79 o 
  -5   5   8     2664.09     3118.50     26.36 o 
  -3   5   8      357.96      400.63      6.75 o 
  -1   5   8     8283.75     8519.90     51.69 o 
   1   5   8     3881.44     3937.57     22.98 o 
   3   5   8       18.90       16.99      5.85 o 
   5   5   8     2055.61     2155.89     12.47 o 
   7   5   8     4163.44     4115.96     32.15 o 
   9   5   8     2102.03     2103.11     16.23 o 
  11   5   8     3392.95     3519.01     27.93 o 
  13   5   8     2599.37     2636.15     32.61 o 
  15   5   8      815.39      925.15     26.55 o 
  17   5   8      659.63      704.15     26.13 o 
 -26   6   8       12.91       -4.22     30.49 o 
 -24   6   8      188.14      223.98     24.94 o 
 -22   6   8       20.18       19.42     21.76 o 
 -20   6   8        6.15       -6.09     19.89 o 
 -18   6   8       25.26       10.61     16.16 o 
 -16   6   8      207.60      217.90     14.33 o 
 -14   6   8        1.77       11.96     11.94 o 
 -12   6   8       26.15       56.08      8.02 o 
 -10   6   8     5240.83     5107.89     22.03 o 
  -8   6   8      355.69      432.19     12.14 o 
  -6   6   8     1389.48     1189.32     14.77 o 
  -4   6   8     5206.50     5176.48     32.65 o 
  -2   6   8     3267.88     3273.07     12.99 o 
   0   6   8    11389.83    11201.84     42.23 o 
   2   6   8      393.62      433.41      7.46 o 
   4   6   8     2325.84     2221.81     12.35 o 
   6   6   8     6318.33     6099.81     29.92 o 
   8   6   8      225.84      227.47     10.47 o 
  10   6   8       10.64       34.68     12.40 o 
  12   6   8     1293.86     1348.12     23.43 o 
  14   6   8       90.86      100.99     20.29 o 
  16   6   8      155.87      184.41     21.72 o 
 -25   7   8      238.02      261.64     28.36 o 
 -23   7   8      177.60      175.31     21.53 o 
 -21   7   8      426.72      414.74     24.43 o 
 -19   7   8      794.82      753.19     24.30 o 
 -17   7   8     1047.81      967.86     23.62 o 
 -15   7   8     2673.45     2617.28     47.17 o 
 -13   7   8     4493.07     4489.06     39.00 o 
 -11   7   8     3819.06     3810.35     23.79 o 
  -9   7   8    10000.83     9753.91     35.88 o 
  -7   7   8    13933.27    13404.20     42.01 o 
  -5   7   8     6367.51     6499.89     37.73 o 
  -3   7   8    15885.64    15792.86     57.43 o 
  -1   7   8    10833.73    10671.67     40.69 o 
   1   7   8      998.50     1121.35     10.17 o 
   3   7   8     3885.71     3891.73     20.27 o 
   5   7   8      775.82      748.71      9.87 o 
   7   7   8      112.28      104.47      9.31 o 
   9   7   8     2627.92     2539.28     19.96 o 
  11   7   8      560.58      572.77     16.73 o 
  13   7   8      274.88      262.31     20.76 o 
  15   7   8      501.47      452.91     23.85 o 
  17   7   8       32.59        1.63     29.48 o 
 -26   8   8       44.02       64.57     36.58 o 
 -24   8   8      196.84      194.51     23.29 o 
 -22   8   8      227.04      208.31     22.55 o 
 -20   8   8      417.07      412.27     22.73 o 
 -18   8   8      958.01      946.49     24.88 o 
 -16   8   8     1772.01     1736.29     27.68 o 
 -14   8   8     1888.79     1921.80     33.26 o 
 -12   8   8     4624.51     4373.44     37.32 o 
 -10   8   8     8393.61     8050.39     28.24 o 
  -8   8   8     7137.50     6680.97     51.96 o 
  -6   8   8     9771.78     9076.66     54.04 o 
  -4   8   8     4658.95     4484.73     20.54 o 
  -2   8   8     3833.80     3788.75     17.76 o 
   0   8   8    12175.83    11538.84     72.47 o 
   2   8   8     4016.16     4072.87     15.34 o 
   4   8   8     1812.28     1731.43     12.34 o 
   6   8   8     4710.89     4463.18     23.77 o 
   8   8   8      438.78      389.67     11.38 o 
  10   8   8      232.85      206.98     13.42 o 
  12   8   8      895.57      860.69     18.96 o 
  14   8   8       37.32       33.80     21.39 o 
  16   8   8      140.79      104.27     22.42 o 
 -25   9   8      145.04      168.74     31.24 o 
 -23   9   8        0.24       -1.70     20.63 o 
 -21   9   8      262.51      257.33     23.26 o 
 -19   9   8      953.63      987.64     25.23 o 
 -17   9   8      263.97      288.06     19.97 o 
 -15   9   8     2090.82     2161.36     30.17 o 
 -13   9   8     4342.45     4383.52     31.60 o 
 -11   9   8     2179.48     2240.47     28.21 o 
  -9   9   8     9101.27     9016.33     64.20 o 
  -7   9   8     9102.14     8885.50     38.58 o 
  -5   9   8     4161.62     4092.42     20.79 o 
  -3   9   8    10056.38     9719.15     33.13 o 
  -1   9   8     1714.30     1810.85     11.65 o 
   1   9   8      200.63      266.59      8.05 o 
   3   9   8     2758.68     2588.84     13.65 o 
   5   9   8       16.82       14.82      8.13 o 
   7   9   8       96.36      101.42      9.41 o 
   9   9   8      606.44      512.20     14.10 o 
  11   9   8        1.06       -0.41     15.93 o 
  13   9   8        0.60      -10.27     17.15 o 
  15   9   8       69.82       26.80     21.20 o 
 -24  10   8      293.44      329.77     24.89 o 
 -22  10   8      236.29      211.34     22.64 o 
 -20  10   8     2209.34     2180.09     33.44 o 
 -18  10   8     1660.42     1674.93     27.39 o 
 -16  10   8     2769.87     2777.86     29.83 o 
 -14  10   8     6162.59     6080.62     49.05 o 
 -12  10   8     3726.79     3668.56     33.92 o 
 -10  10   8    12067.61    11729.16     59.79 o 
  -8  10   8     7301.31     6739.13     76.67 o 
  -6  10   8     4536.56     4492.69     32.83 o 
  -4  10   8    11706.13    11119.98     43.77 o 
  -2  10   8     3094.24     2940.36     16.40 o 
   0  10   8     5687.02     5502.97     41.56 o 
   2  10   8     7547.67     7157.32     28.99 o 
   4  10   8     2629.45     2515.07     15.42 o 
   6  10   8     2073.72     2044.53     15.87 o 
   8  10   8      462.21      406.31     11.62 o 
  10  10   8      666.60      654.21     17.74 o 
  12  10   8      358.12      358.69     17.36 o 
  14  10   8       46.85       16.82     19.77 o 
  16  10   8      189.34      179.40     27.32 o 
 -25  11   8        0.08      -24.57     58.85 o 
 -23  11   8       52.03       38.85     21.18 o 
 -21  11   8        0.02        1.14     21.44 o 
 -19  11   8      131.94      145.65     21.05 o 
 -17  11   8      206.97      185.81     17.51 o 
 -15  11   8       28.95       59.25     15.07 o 
 -13  11   8       36.14       47.88     14.41 o 
 -11  11   8      330.88      287.56     11.96 o 
  -9  11   8      127.34      177.14     16.72 o 
  -7  11   8       31.52       48.50     11.83 o 
  -5  11   8      471.61      438.26     10.50 o 
  -3  11   8      344.24      323.59      9.29 o 
  -1  11   8       31.96       24.83      6.50 o 
   1  11   8      429.26      411.36      9.91 o 
   3  11   8      185.11      203.43      9.59 o 
   5  11   8      343.89      358.89     10.69 o 
   7  11   8      227.74      231.09     10.72 o 
   9  11   8      236.52      195.50     14.20 o 
  11  11   8       71.93       48.45     15.80 o 
  13  11   8        0.92       -7.14     18.96 o 
  15  11   8       39.99       40.05     22.47 o 
 -24  12   8      166.53      145.56     30.74 o 
 -22  12   8       54.47       22.19     21.30 o 
 -20  12   8     1637.79     1605.77     35.53 o 
 -18  12   8      105.22       62.36     22.13 o 
 -16  12   8      106.36       92.29     19.12 o 
 -14  12   8     2160.80     2225.53     30.14 o 
 -12  12   8      361.89      288.87     15.71 o 
 -10  12   8      509.66      476.43     14.11 o 
  -8  12   8     1175.84     1257.09     19.57 o 
  -6  12   8      625.71      497.29     13.96 o 
  -4  12   8      771.22      794.20     10.64 o 
  -2  12   8       86.40       84.43      7.59 o 
   0  12   8      206.98      219.23      8.76 o 
   2  12   8     2566.24     2551.69     18.20 o 
   4  12   8     1584.31     1451.05     15.08 o 
   6  12   8      993.90      971.53     14.35 o 
   8  12   8      675.60      730.94     19.34 o 
  10  12   8     1019.62     1069.68     21.86 o 
  12  12   8      268.11      264.65     18.35 o 
  14  12   8      291.32      302.92     21.03 o 
 -23  13   8       43.88       24.51     24.63 o 
 -21  13   8      254.97      292.16     31.26 o 
 -19  13   8      645.21      641.61     32.59 o 
 -17  13   8       81.27       63.85     21.16 o 
 -15  13   8      349.32      360.46     19.25 o 
 -13  13   8      323.59      320.71     16.40 o 
 -11  13   8       76.19       63.17     15.49 o 
  -9  13   8      795.30      783.19     19.21 o 
  -7  13   8      250.28      276.98     13.75 o 
  -5  13   8      380.47      375.99     12.81 o 
  -3  13   8      581.97      544.33     10.94 o 
  -1  13   8        2.48       -0.28      9.81 o 
   1  13   8      185.57      193.13      9.75 o 
   3  13   8      685.54      743.61     14.14 o 
   5  13   8      389.16      387.90     11.48 o 
   7  13   8      216.62      222.87     13.91 o 
   9  13   8      141.35      223.68     18.71 o 
  11  13   8      179.37      183.79     18.48 o 
  13  13   8       64.83       63.17     21.01 o 
  15  13   8       71.33      105.34     48.76 o 
 -22  14   8       52.90       62.54     25.36 o 
 -20  14   8      114.12      128.98     22.24 o 
 -18  14   8       92.46       41.64     22.74 o 
 -16  14   8       47.86       21.08     21.70 o 
 -14  14   8        0.68        2.78     17.75 o 
 -12  14   8      888.48      796.84     21.94 o 
 -10  14   8        1.08      -13.52     14.22 o 
  -8  14   8       17.35       30.77     14.29 o 
  -6  14   8      621.96      524.67     14.37 o 
  -4  14   8       50.44       45.32      9.94 o 
  -2  14   8       10.64       12.70      9.07 o 
   0  14   8       43.91       13.80      9.86 o 
   2  14   8      748.30      706.89     14.26 o 
   4  14   8      474.88      468.52     14.12 o 
   6  14   8      190.92      166.64     13.31 o 
   8  14   8      623.20      633.56     18.92 o 
  10  14   8       58.03       74.76     19.37 o 
  12  14   8       48.28       38.30     20.02 o 
  14  14   8      214.84      280.55     24.40 o 
 -23  15   8        9.78      -12.87     34.23 o 
 -21  15   8      312.15      343.09     28.75 o 
 -19  15   8      177.67      179.68     22.66 o 
 -17  15   8        8.52        2.80     37.06 o 
 -15  15   8     1008.70     1055.98     26.96 o 
 -13  15   8      226.26      206.18     19.12 o 
 -11  15   8       24.28        1.39     18.22 o 
  -9  15   8     1885.50     1838.66     25.29 o 
  -7  15   8      888.04      844.72     18.82 o 
  -5  15   8      537.37      559.08     15.31 o 
  -3  15   8     2136.75     2079.80     26.21 o 
  -1  15   8      671.60      642.13     13.93 o 
   1  15   8      480.81      537.96     15.31 o 
   3  15   8     1403.29     1421.70     20.19 o 
   5  15   8      430.00      414.54     20.05 o 
   7  15   8      458.70      490.15     17.27 o 
   9  15   8      658.81      669.24     23.26 o 
  11  15   8      117.41       92.46     21.83 o 
  13  15   8      227.92      241.85     27.59 o 
 -22  16   8        2.53        9.48     34.64 o 
 -20  16   8        9.53       63.05     26.81 o 
 -18  16   8        1.90       15.36     23.50 o 
 -16  16   8        0.12        0.14     19.37 o 
 -14  16   8        0.26       48.66     19.39 o 
 -12  16   8       25.34        5.30     17.25 o 
 -10  16   8      104.47      110.62     19.77 o 
  -8  16   8       21.04      128.46     17.19 o 
  -6  16   8        5.55       12.84     16.05 o 
  -4  16   8       15.38       68.95     13.83 o 
  -2  16   8      497.38      552.87     27.48 o 
   0  16   8       22.04       19.00     12.85 o 
   2  16   8        3.11       30.97     11.54 o 
   4  16   8       62.85       68.00     15.46 o 
   6  16   8       46.88       17.96     17.87 o 
   8  16   8      119.02      202.53     22.15 o 
  10  16   8       43.31       39.06     23.40 o 
  12  16   8        2.41      -20.22     45.48 o 
 -21  17   8      149.31      151.53     31.55 o 
 -19  17   8      222.78      219.73     25.69 o 
 -17  17   8      158.02      167.56     21.42 o 
 -15  17   8     1198.98     1274.94     32.43 o 
 -13  17   8      929.37      983.73     30.67 o 
 -11  17   8      634.68      606.31     24.61 o 
  -9  17   8     3059.43     3110.33     35.02 o 
  -7  17   8     1509.05     1449.28     28.55 o 
  -5  17   8     1873.05     1830.40     25.91 o 
  -3  17   8     3207.02     3318.24     60.00 o 
  -1  17   8      819.83      802.86     21.44 o 
   1  17   8     1064.92      941.39     18.76 o 
   3  17   8      695.23      650.99     22.43 o 
   5  17   8      190.52      150.49     19.03 o 
   7  17   8      326.52      345.89     21.62 o 
   9  17   8      158.14      205.88     25.36 o 
  11  17   8       56.50       25.45     27.94 o 
 -20  18   8       32.63       59.57     30.67 o 
 -18  18   8        8.26       -9.35     28.98 o 
 -16  18   8       44.31       77.03     20.88 o 
 -14  18   8      310.31      421.29     24.00 o 
 -12  18   8       64.97       68.10     16.91 o 
 -10  18   8       20.00       94.80     18.43 o 
  -8  18   8      675.32      763.40     23.14 o 
  -6  18   8      102.51      138.53     17.49 o 
  -4  18   8       92.05      236.74     19.39 o 
  -2  18   8      998.03     1019.39     31.22 o 
   0  18   8       70.18       57.94     15.42 o 
   2  18   8      180.43      244.21     17.55 o 
   4  18   8      312.42      338.18     21.23 o 
   6  18   8       19.12       17.63     20.87 o 
   8  18   8      302.76      326.48     23.85 o 
  10  18   8       95.50      112.88     25.72 o 
 -19  19   8       65.29       64.71     31.00 o 
 -17  19   8      119.20      116.50     27.18 o 
 -15  19   8      267.14      325.42     20.53 o 
 -13  19   8      163.81      195.63     18.98 o 
 -11  19   8      478.70      437.18     20.78 o 
  -9  19   8      380.80      398.56     20.57 o 
  -7  19   8      128.22      101.22     17.73 o 
  -5  19   8      773.95      749.81     20.25 o 
  -3  19   8      471.10      541.68     23.09 o 
  -1  19   8       66.00       37.79     16.33 o 
   1  19   8      205.91      178.34     18.01 o 
   3  19   8       76.04      127.43     18.57 o 
   5  19   8       32.16        9.35     23.71 o 
   7  19   8       61.15       74.13     22.28 o 
   9  19   8       14.81       46.56     25.63 o 
 -18  20   8       40.45       28.45     24.65 o 
 -16  20   8      131.53      130.26     23.22 o 
 -14  20   8      357.66      349.47     20.66 o 
 -12  20   8       60.06       44.58     18.58 o 
 -10  20   8      269.20      265.14     19.80 o 
  -8  20   8      230.99      197.33     18.26 o 
  -6  20   8       12.10        4.39     19.77 o 
  -4  20   8      433.71      403.39     23.46 o 
  -2  20   8      257.61      238.98     21.07 o 
   0  20   8       27.62       24.13     18.69 o 
   2  20   8      234.58      258.89     20.27 o 
   4  20   8      129.61      128.15     18.96 o 
   6  20   8       19.95       12.79     22.43 o 
   8  20   8      109.36      146.97     29.94 o 
 -17  21   8        2.46       -7.03     34.27 o 
 -15  21   8       24.92       19.59     20.62 o 
 -13  21   8       24.21        5.49     19.63 o 
 -11  21   8        3.53      -18.21     20.82 o 
  -9  21   8      138.87       94.40     18.56 o 
  -7  21   8       42.95       12.64     16.66 o 
  -5  21   8       12.55      -11.84     22.78 o 
  -3  21   8       70.44       60.80     19.07 o 
  -1  21   8        0.29        4.33     20.63 o 
   1  21   8        6.44       -2.42     28.99 o 
   3  21   8       45.29       50.51     19.77 o 
   5  21   8        4.51      -14.75     24.42 o 
   7  21   8       16.18       -7.67     22.93 o 
 -16  22   8       35.73       20.21     58.55 o 
 -14  22   8        2.07        0.70     19.83 o 
 -12  22   8       71.49       57.39     19.72 o 
 -10  22   8        7.76        0.68     18.37 o 
  -8  22   8        2.17       -0.60     19.08 o 
  -6  22   8       26.95       13.60     20.77 o 
  -4  22   8       15.05        2.54     20.65 o 
  -2  22   8       42.10       43.35     19.60 o 
   0  22   8       20.17        1.27     21.68 o 
   2  22   8       48.21       41.24     20.29 o 
   4  22   8       40.80       32.96     23.25 o 
   6  22   8       17.12        7.20     30.69 o 
 -13  23   8       19.53        0.37     21.54 o 
 -11  23   8       61.37       50.37     19.08 o 
  -9  23   8       61.00       42.62     20.56 o 
  -7  23   8       52.39       55.64     22.07 o 
  -5  23   8       36.00        1.96     22.05 o 
  -3  23   8       58.60       18.07     21.02 o 
  -1  23   8       14.52        8.71     24.71 o 
   1  23   8        4.67      -11.35     29.83 o 
   3  23   8      120.08      118.70     23.15 o 
   5  23   8        7.40       -0.25     34.43 o 
 -12  24   8       13.23        6.92     33.83 o 
 -10  24   8       10.92       12.04     25.70 o 
  -8  24   8        7.79       30.82     25.83 o 
  -6  24   8       29.56       40.07     23.78 o 
  -4  24   8       12.48       19.90     22.20 o 
  -2  24   8       13.54        6.30     26.16 o 
   0  24   8       62.04       47.05     27.94 o 
   2  24   8        8.74       -4.10     66.10 o 
  -9  25   8       72.07      128.43     61.46 o 
  -7  25   8       57.60       56.96     34.28 o 
  -5  25   8       43.55       39.92     23.74 o 
  -3  25   8       55.64       59.03     36.26 o 
  -1  25   8       40.60       39.71     68.85 o 
 -27   1   9      145.46      146.06     31.71 o 
 -25   1   9      101.54      126.12     30.65 o 
 -23   1   9     1485.02     1489.47     41.93 o 
 -21   1   9      727.38      669.90     29.28 o 
 -19   1   9     3331.82     3559.45     48.82 o 
 -17   1   9    10894.51    11044.34     53.00 o 
 -15   1   9      534.80      553.55     11.55 o 
 -13   1   9    14254.27    14513.18     46.26 o 
 -11   1   9    22604.80    21895.39    160.70 o 
  -9   1   9     3996.68     3913.87     24.41 o 
  -7   1   9    56987.47    55359.49     83.61 o 
  -5   1   9    18796.62    18022.84    115.36 o 
  -3   1   9     3215.77     3163.76     20.37 o 
  -1   1   9    29888.09    29298.85     96.58 o 
   1   1   9     3499.64     3547.81     15.89 o 
   3   1   9     4101.16     4110.14     16.13 o 
   5   1   9     7828.26     7846.60     29.49 o 
   7   1   9      640.61      629.00     10.61 o 
   9   1   9     2167.32     2130.26     20.28 o 
  11   1   9     1507.65     1506.87     21.05 o 
  13   1   9      166.77      136.44     17.35 o 
  15   1   9      404.50      392.70     20.49 o 
  17   1   9      409.04      417.79     29.71 o 
 -26   2   9      181.39      159.44     30.76 o 
 -24   2   9     1343.89     1390.79     41.93 o 
 -22   2   9      939.83      853.34     29.31 o 
 -20   2   9     1078.47     1053.38     27.06 o 
 -18   2   9     4782.57     4726.98     61.82 o 
 -16   2   9     1037.63      988.14     13.01 o 
 -14   2   9     2544.55     2530.47     17.78 o 
 -12   2   9    10842.42    10752.82     57.00 o 
 -10   2   9      254.73      356.29      8.05 o 
  -8   2   9      631.73      671.81     10.21 o 
  -6   2   9     4949.15     5143.36     59.26 o 
  -4   2   9     1515.33     1317.02     15.30 o 
  -2   2   9       41.25       38.91      6.29 o 
   0   2   9     2548.39     2561.71     11.30 o 
   2   2   9      201.36      190.50      4.55 o 
   4   2   9       18.34       46.63      5.92 o 
   6   2   9       53.05       58.57      7.79 o 
   8   2   9      366.23      331.46      9.35 o 
  10   2   9      285.33      323.50     14.45 o 
  12   2   9      108.25      104.61     17.85 o 
  14   2   9       18.95       -2.25     19.35 o 
  16   2   9      159.42      200.03     20.62 o 
 -27   3   9       28.13       58.32     34.74 o 
 -25   3   9        0.45       17.85     29.35 o 
 -23   3   9       27.03       35.16     25.06 o 
 -21   3   9       66.33       74.68     20.92 o 
 -19   3   9       30.77       34.64     19.39 o 
 -17   3   9     1009.08     1008.83     23.53 o 
 -15   3   9       15.74       20.93      8.28 o 
 -13   3   9        4.08       -1.70      8.36 o 
 -11   3   9     4921.13     4700.25     50.72 o 
  -9   3   9      677.29      691.20     10.26 o 
  -7   3   9     5319.51     4987.18     31.21 o 
  -5   3   9     2654.09     2714.54     21.43 o 
  -3   3   9     1370.90     1195.90     11.99 o 
  -1   3   9    17548.58    17175.42     78.53 o 
   1   3   9      654.48      693.98     10.15 o 
   3   3   9     3977.42     3951.16     16.85 o 
   5   3   9     7188.51     7083.36     32.43 o 
   7   3   9      388.89      346.96      9.37 o 
   9   3   9     4186.87     4243.53     28.18 o 
  11   3   9     1015.30     1054.16     22.41 o 
  13   3   9      588.09      536.28     21.33 o 
  15   3   9      940.99      981.96     23.76 o 
  17   3   9       28.27        5.33     32.16 o 
 -26   4   9      178.13      142.77     30.87 o 
 -24   4   9     1091.82     1097.55     38.57 o 
 -22   4   9      461.90      433.06     26.90 o 
 -20   4   9       89.71       62.54     19.56 o 
 -18   4   9     1928.68     1934.75     26.35 o 
 -16   4   9      424.32      394.02     13.90 o 
 -14   4   9       60.32       65.02      8.19 o 
 -12   4   9     3688.04     3890.38     20.12 o 
 -10   4   9      214.75      226.39      8.18 o 
  -8   4   9      516.83      576.33     12.58 o 
  -6   4   9     4089.44     4184.48     31.87 o 
  -4   4   9       93.60       75.19      5.22 o 
  -2   4   9     2099.79     2427.25     11.92 o 
   0   4   9     6761.29     6974.66     19.13 o 
   2   4   9      613.52      642.91      8.67 o 
   4   4   9     4863.26     4929.00     22.11 o 
   6   4   9     3928.84     3793.92     19.27 o 
   8   4   9      500.35      552.37     10.61 o 
  10   4   9     2214.54     2337.94     26.10 o 
  12   4   9     1333.84     1350.11     24.78 o 
  14   4   9      249.31      301.59     20.50 o 
  16   4   9      494.72      531.82     22.85 o 
 -27   5   9      110.63      120.52     38.22 o 
 -25   5   9       38.21       39.72     30.13 o 
 -23   5   9        9.80       21.79     25.34 o 
 -21   5   9      345.45      266.26     20.68 o 
 -19   5   9       25.79       21.10     16.02 o 
 -17   5   9      328.07      270.96     19.75 o 
 -15   5   9       29.55       16.72      8.59 o 
 -13   5   9       19.66       19.49      8.19 o 
 -11   5   9      118.85       94.42      8.62 o 
  -9   5   9       56.61       51.28      4.67 o 
  -7   5   9        0.42        0.74      5.40 o 
  -5   5   9     2328.92     2304.36     15.87 o 
  -3   5   9        2.79        5.02      4.30 o 
  -1   5   9      140.57      109.27      7.49 o 
   1   5   9     2532.39     2293.24     15.99 o 
   3   5   9      141.40       86.60      6.92 o 
   5   5   9      670.00      703.37     10.02 o 
   7   5   9       42.24       49.39      8.70 o 
   9   5   9      412.67      385.14     12.57 o 
  11   5   9      215.36      289.91     18.92 o 
  13   5   9       38.93       34.83     17.96 o 
  15   5   9       39.29       58.14     20.40 o 
  17   5   9       27.76       43.77     63.73 o 
 -26   6   9      235.61      223.53     32.22 o 
 -24   6   9      548.01      575.23     37.94 o 
 -22   6   9      441.98      407.89     25.76 o 
 -20   6   9      243.88      209.11     20.81 o 
 -18   6   9     1031.47      961.65     23.71 o 
 -16   6   9      948.23      886.94     18.44 o 
 -14   6   9     1154.46     1055.78     17.93 o 
 -12   6   9     3419.12     3298.10     25.58 o 
 -10   6   9     1631.13     1780.91     28.67 o 
  -8   6   9     3932.42     3971.48     35.77 o 
  -6   6   9     5552.11     5609.80     41.62 o 
  -4   6   9     1741.35     1813.81     17.03 o 
  -2   6   9     7609.39     7833.50     32.37 o 
   0   6   9     6121.05     6395.41     24.51 o 
   2   6   9     2302.50     2293.66     15.45 o 
   4   6   9     5837.51     5635.34     19.06 o 
   6   6   9     3130.93     3225.14     17.07 o 
   8   6   9     1107.71     1081.11     13.81 o 
  10   6   9     1291.23     1275.72     18.31 o 
  12   6   9      715.91      744.21     22.07 o 
  14   6   9      386.15      380.54     22.66 o 
  16   6   9      230.03      249.79     24.47 o 
 -27   7   9       85.31       71.12     45.79 o 
 -25   7   9       92.01      100.36     29.54 o 
 -23   7   9       22.36       26.86     21.24 o 
 -21   7   9      504.57      468.82     25.45 o 
 -19   7   9      236.74      217.18     21.54 o 
 -17   7   9       13.56       19.64     16.67 o 
 -15   7   9        1.09       18.70     13.59 o 
 -13   7   9     1138.11     1073.56     21.33 o 
 -11   7   9      325.57      343.45     11.87 o 
  -9   7   9     2208.54     2328.26     26.82 o 
  -7   7   9     4978.15     4584.77     29.77 o 
  -5   7   9     5484.63     5100.01     28.81 o 
  -3   7   9     5448.50     5284.41     27.14 o 
  -1   7   9    10513.71    10068.12     44.74 o 
   1   7   9     8861.37     8576.83     31.73 o 
   3   7   9     1582.17     1516.49     11.40 o 
   5   7   9     5991.77     5948.40     27.08 o 
   7   7   9     1950.42     1929.67     17.50 o 
   9   7   9       19.03       11.02     10.58 o 
  11   7   9     2068.18     2053.59     26.74 o 
  13   7   9      331.10      320.25     23.20 o 
  15   7   9       29.08       12.94     29.82 o 
 -26   8   9      375.43      406.11     34.78 o 
 -24   8   9      155.68      154.64     29.28 o 
 -22   8   9      828.60      823.24     26.66 o 
 -20   8   9     1323.91     1391.59     30.51 o 
 -18   8   9      286.68      320.22     20.25 o 
 -16   8   9     2631.05     2478.34     59.71 o 
 -14   8   9     5144.72     5066.12     39.66 o 
 -12   8   9     2756.23     2628.71     19.60 o 
 -10   8   9     5993.39     5572.17     44.94 o 
  -8   8   9     3430.22     3480.29     25.55 o 
  -6   8   9     1987.84     2109.83     22.48 o 
  -4   8   9     8058.71     7802.45     33.17 o 
  -2   8   9     3543.76     3323.25     17.54 o 
   0   8   9     1442.90     1425.14     12.02 o 
   2   8   9     4265.89     4152.40     16.00 o 
   4   8   9      688.43      726.82      9.92 o 
   6   8   9       15.72       12.25      7.99 o 
   8   8   9      546.02      483.71     13.28 o 
  10   8   9       73.07       56.20     13.54 o 
  12   8   9       19.02        6.81     19.64 o 
  14   8   9      189.19      135.19     21.75 o 
  16   8   9       11.16      -25.39     73.88 o 
 -25   9   9      374.01      389.41     32.87 o 
 -23   9   9      421.00      425.82     24.80 o 
 -21   9   9      563.83      606.88     24.88 o 
 -19   9   9     2580.73     2599.33     35.35 o 
 -17   9   9     1648.83     1520.57     27.66 o 
 -15   9   9     4045.69     3976.86     45.68 o 
 -13   9   9     6131.08     5983.20     46.49 o 
 -11   9   9     2256.03     2178.38     19.97 o 
  -9   9   9     8874.36     8350.93     66.96 o 
  -7   9   9     6126.22     6133.50     30.87 o 
  -5   9   9     7622.88     7157.03     28.34 o 
  -3   9   9    10769.42    10158.87     27.34 o 
  -1   9   9     1598.50     1501.83     14.04 o 
   1   9   9     5652.98     5348.40     30.86 o 
   3   9   9     1995.69     1955.03     13.77 o 
   5   9   9      562.51      511.81     10.13 o 
   7   9   9     1961.71     1859.57     18.33 o 
   9   9   9      102.84       66.14     13.55 o 
  11   9   9      524.13      467.19     17.53 o 
  13   9   9      295.70      266.94     21.44 o 
  15   9   9       53.09       37.88     22.27 o 
 -26  10   9       41.73       38.46     61.73 o 
 -24  10   9       62.23       50.09     32.98 o 
 -22  10   9       53.39       67.38     21.58 o 
 -20  10   9        1.88       29.40     21.19 o 
 -18  10   9      514.85      493.63     20.52 o 
 -16  10   9       85.47      109.85     16.25 o 
 -14  10   9       93.92      158.84     18.90 o 
 -12  10   9        0.12        5.07     11.32 o 
 -10  10   9      391.01      430.04     16.57 o 
  -8  10   9       67.89      105.69     13.11 o 
  -6  10   9      122.08      102.58     10.25 o 
  -4  10   9     1876.54     1782.12     14.25 o 
  -2  10   9     2247.21     2068.72     12.50 o 
   0  10   9      810.76      753.58     10.37 o 
   2  10   9     1887.99     1778.75     13.28 o 
   4  10   9      659.65      611.62     10.88 o 
   6  10   9        6.65       -2.40      9.56 o 
   8  10   9      379.33      337.22     13.51 o 
  10  10   9       54.83       21.10     16.11 o 
  12  10   9        2.45        4.99     17.47 o 
  14  10   9      110.29       90.00     24.05 o 
 -25  11   9      396.98      428.76     66.79 o 
 -23  11   9       84.63      103.45     24.45 o 
 -21  11   9     1471.87     1567.77     34.67 o 
 -19  11   9     1467.13     1546.64     32.15 o 
 -17  11   9      272.14      288.05     20.70 o 
 -15  11   9     4695.09     4689.40     39.88 o 
 -13  11   9     1011.93     1057.59     20.38 o 
 -11  11   9      348.71      365.91     15.58 o 
  -9  11   9     4143.97     4146.98     30.22 o 
  -7  11   9      476.62      460.16     12.23 o 
  -5  11   9     3534.95     3473.16     19.29 o 
  -3  11   9     3026.30     2926.44     19.27 o 
  -1  11   9       24.53       20.10      8.58 o 
   1  11   9     1161.51     1111.42     12.30 o 
   3  11   9     1124.94     1126.74     14.08 o 
   5  11   9      441.37      443.55     12.00 o 
   7  11   9      867.66      867.41     15.51 o 
   9  11   9      871.42      849.31     19.28 o 
  11  11   9      222.40      209.47     17.54 o 
  13  11   9      232.12      210.73     22.21 o 
  15  11   9      338.04      307.18     48.19 o 
 -24  12   9      128.10       78.98     41.78 o 
 -22  12   9       61.38       57.99     27.34 o 
 -20  12   9      699.92      741.53     33.27 o 
 -18  12   9      480.98      483.60     36.28 o 
 -16  12   9      127.87      129.41     18.20 o 
 -14  12   9     1155.40     1171.13     27.15 o 
 -12  12   9      419.60      351.99     18.24 o 
 -10  12   9       83.58      105.32     14.04 o 
  -8  12   9      382.97      396.46     15.28 o 
  -6  12   9       47.27       33.52      8.49 o 
  -4  12   9       45.40       51.51      7.79 o 
  -2  12   9      153.02      123.53      7.88 o 
   0  12   9       76.03       47.20      8.13 o 
   2  12   9       91.49       83.76     11.06 o 
   4  12   9       35.64        9.23     10.51 o 
   6  12   9        0.82       -9.17     11.15 o 
   8  12   9        1.17       32.12     15.22 o 
  10  12   9       31.45       18.29     16.78 o 
  12  12   9        2.65       -8.50     18.12 o 
  14  12   9        0.57       60.35     26.97 o 
 -23  13   9       10.72        4.05     24.40 o 
 -21  13   9      176.83      172.12     28.88 o 
 -19  13   9       31.70       26.31     26.66 o 
 -17  13   9       10.02      -17.85     24.10 o 
 -15  13   9      756.77      763.01     26.00 o 
 -13  13   9       53.93        6.61     16.54 o 
 -11  13   9       64.67       21.90     15.58 o 
  -9  13   9     1356.18     1325.66     23.00 o 
  -7  13   9      315.14      216.01     14.07 o 
  -5  13   9      216.55      237.25     12.30 o 
  -3  13   9     1824.27     1815.84     21.39 o 
  -1  13   9      451.18      335.09     12.52 o 
   1  13   9      632.51      607.80     13.85 o 
   3  13   9      738.64      701.92     16.53 o 
   5  13   9       50.13       44.36     11.71 o 
   7  13   9     1470.54     1393.66     23.98 o 
   9  13   9      301.59      304.42     18.09 o 
  11  13   9      124.92       82.82     19.82 o 
  13  13   9      443.15      474.74     26.62 o 
 -22  14   9       46.06       47.13     24.79 o 
 -20  14   9      146.70      175.19     24.55 o 
 -18  14   9        1.26      -13.48     35.91 o 
 -16  14   9      169.23      106.45     20.29 o 
 -14  14   9      429.17      456.73     21.28 o 
 -12  14   9       15.77       -2.82     16.94 o 
 -10  14   9      934.68      880.65     22.07 o 
  -8  14   9     1010.23      993.45     20.24 o 
  -6  14   9       62.01       49.62     12.12 o 
  -4  14   9     2074.06     2094.03     20.11 o 
  -2  14   9     1016.67     1135.06     21.89 o 
   0  14   9      145.40      147.56     12.17 o 
   2  14   9     2097.34     2076.25     30.79 o 
   4  14   9      482.99      462.42     15.29 o 
   6  14   9      413.11      461.99     17.01 o 
   8  14   9     1259.75     1439.20     30.46 o 
  10  14   9      175.67      186.93     20.52 o 
  12  14   9      176.77      204.93     22.53 o 
 -23  15   9        7.43       16.86     39.44 o 
 -21  15   9       19.44       37.61     28.19 o 
 -19  15   9       65.64       32.29     23.28 o 
 -17  15   9       69.35       26.43     23.01 o 
 -15  15   9      184.15      158.05     21.31 o 
 -13  15   9       13.00       -4.63     18.41 o 
 -11  15   9        0.90      -19.47     21.38 o 
  -9  15   9      293.56      305.50     20.35 o 
  -7  15   9       32.93        9.97     13.59 o 
  -5  15   9        0.19      -10.29     12.72 o 
  -3  15   9       28.26      145.74     17.64 o 
  -1  15   9      400.29      335.68     15.18 o 
   1  15   9       20.03       42.05     13.77 o 
   3  15   9       70.78      164.17     16.65 o 
   5  15   9       26.57       -0.54     15.65 o 
   7  15   9       44.10      116.68     20.01 o 
   9  15   9       43.49       92.57     20.24 o 
  11  15   9        0.38      -15.74     30.20 o 
  13  15   9       10.49       84.12     61.43 o 
 -22  16   9       37.34       31.37     29.60 o 
 -20  16   9      190.04      193.47     23.93 o 
 -18  16   9       36.30       -2.08     21.73 o 
 -16  16   9      408.34      357.10     23.88 o 
 -14  16   9      960.59      937.69     25.09 o 
 -12  16   9      173.39      127.05     17.96 o 
 -10  16   9     2365.39     2255.34     36.22 o 
  -8  16   9     2323.42     2202.55     28.32 o 
  -6  16   9      462.69      374.73     17.51 o 
  -4  16   9     3393.46     3433.96     27.53 o 
  -2  16   9     1856.00     1792.74     23.81 o 
   0  16   9      732.16      663.68     16.88 o 
   2  16   9     1691.70     1794.27     31.83 o 
   4  16   9      606.51      635.31     18.61 o 
   6  16   9      656.21      655.42     25.01 o 
   8  16   9      618.67      739.89     33.45 o 
  10  16   9       98.86       68.32     25.53 o 
  12  16   9      121.83      122.88     36.35 o 
 -21  17   9        4.55       38.77     27.37 o 
 -19  17   9        0.12        0.96     21.81 o 
 -17  17   9        0.10       -3.79     19.10 o 
 -15  17   9       19.51       51.37     20.83 o 
 -13  17   9       66.35       53.70     21.65 o 
 -11  17   9        0.41       24.30     22.91 o 
  -9  17   9      198.67      297.64     20.97 o 
  -7  17   9       78.62       46.90     17.74 o 
  -5  17   9        9.81       53.69     17.79 o 
  -3  17   9      865.11      970.80     26.70 o 
  -1  17   9      413.63      373.73     17.77 o 
   1  17   9      169.54      227.69     17.56 o 
   3  17   9      537.99      642.82     22.45 o 
   5  17   9       51.63       42.71     19.28 o 
   7  17   9       92.21      140.71     24.82 o 
   9  17   9       85.55       87.89     24.92 o 
  11  17   9       25.08      -13.58     28.23 o 
 -20  18   9      158.89      189.29     31.92 o 
 -18  18   9       86.36       45.10     23.32 o 
 -16  18   9      420.76      411.91     23.93 o 
 -14  18   9      388.69      418.71     23.35 o 
 -12  18   9      353.74      288.53     20.07 o 
 -10  18   9     1246.03     1227.65     26.36 o 
  -8  18   9      432.41      426.47     21.29 o 
  -6  18   9      394.02      285.38     18.84 o 
  -4  18   9     1170.72     1192.18     35.76 o 
  -2  18   9      250.22      241.67     17.76 o 
   0  18   9      344.00      273.77     18.13 o 
   2  18   9      628.88      721.00     23.08 o 
   4  18   9       67.78       55.39     18.98 o 
   6  18   9       94.30       79.27     20.78 o 
   8  18   9      150.11      212.97     26.68 o 
  10  18   9       18.09        8.87     27.96 o 
 -19  19   9       57.33       65.33     30.56 o 
 -17  19   9      146.88      140.96     22.15 o 
 -15  19   9      532.26      576.27     22.28 o 
 -13  19   9       53.75       58.81     18.67 o 
 -11  19   9      370.45      378.85     20.13 o 
  -9  19   9      371.46      363.12     19.82 o 
  -7  19   9        0.99        9.48     21.05 o 
  -5  19   9      134.04      133.82     20.89 o 
  -3  19   9      273.40      265.24     19.93 o 
  -1  19   9       74.37       30.94     17.19 o 
   1  19   9       92.74      100.25     19.43 o 
   3  19   9      163.55      173.94     20.08 o 
   5  19   9        0.34      -14.98     42.73 o 
   7  19   9       10.40       37.26     24.27 o 
   9  19   9       97.66       95.85     29.47 o 
 -18  20   9       16.20       -6.65     27.03 o 
 -16  20   9        6.52       36.35     19.17 o 
 -14  20   9        0.03       15.35     20.71 o 
 -12  20   9       82.44       46.81     17.59 o 
 -10  20   9       12.27       14.35     18.46 o 
  -8  20   9        0.47       -0.84     18.28 o 
  -6  20   9       57.18       12.18     19.84 o 
  -4  20   9        0.32        5.10     19.60 o 
  -2  20   9       20.29        2.94     19.35 o 
   0  20   9      151.14       88.51     19.11 o 
   2  20   9       53.06       65.32     20.16 o 
   4  20   9        9.08      -21.02     23.68 o 
   6  20   9       50.57        4.76     21.88 o 
   8  20   9       12.16       42.49     38.23 o 
 -17  21   9       58.87       45.28     27.47 o 
 -15  21   9       47.04       62.81     20.41 o 
 -13  21   9       73.20       73.59     19.76 o 
 -11  21   9       72.41       49.89     18.17 o 
  -9  21   9        7.94       -2.18     17.43 o 
  -7  21   9       25.25       19.11     22.22 o 
  -5  21   9       43.22       14.01     18.96 o 
  -3  21   9       18.99       12.86     18.32 o 
  -1  21   9       33.05        7.57     18.78 o 
   1  21   9       84.57       36.82     22.00 o 
   3  21   9       53.11       11.52     21.02 o 
   5  21   9        7.01       -2.03     36.99 o 
   7  21   9       31.55       50.08     45.90 o 
 -16  22   9       21.77       30.51     59.77 o 
 -14  22   9       16.33        8.34     20.37 o 
 -12  22   9       15.07       17.17     19.64 o 
 -10  22   9       16.10        0.87     20.05 o 
  -8  22   9       33.53       13.31     21.63 o 
  -6  22   9       34.52       17.59     21.84 o 
  -4  22   9       27.83        2.10     20.09 o 
  -2  22   9        6.95       -6.09     21.36 o 
   0  22   9        4.53        1.04     40.33 o 
   2  22   9       19.97       22.82     31.07 o 
   4  22   9        5.68      -10.00     23.40 o 
 -13  23   9       10.45       -7.49     23.58 o 
 -11  23   9       24.06       27.57     20.16 o 
  -9  23   9       13.32       13.67     23.18 o 
  -7  23   9       27.26       20.69     23.11 o 
  -5  23   9       30.34       18.66     21.44 o 
  -3  23   9       33.31        5.04     21.97 o 
  -1  23   9       48.70       25.86     26.97 o 
   1  23   9       67.29       85.46     28.21 o 
   3  23   9       29.03       12.70     40.87 o 
 -12  24   9        7.70       11.39     59.47 o 
 -10  24   9       58.94       41.24     30.74 o 
  -8  24   9       48.52       40.37     24.60 o 
  -6  24   9       58.29      103.86     25.78 o 
  -4  24   9      131.03      123.02     24.14 o 
  -2  24   9       34.10       51.17     29.00 o 
   0  24   9       36.74       41.70     67.43 o 
  -5  25   9       15.69       19.36     42.58 o 
 -26   0  10      642.39      646.58     50.78 o 
 -24   0  10     1124.84     1143.64     56.48 o 
 -22   0  10      541.24      539.70     47.91 o 
 -20   0  10      970.56      978.97     32.36 o 
 -18   0  10     2292.89     2239.85     29.91 o 
 -16   0  10     1380.46     1371.13     19.56 o 
 -14   0  10     3537.13     3812.19     27.62 o 
 -12   0  10     5514.57     5455.64    110.98 o 
 -10   0  10      996.91      947.54     21.95 o 
  -8   0  10    13121.13    13886.99     96.09 o 
  -6   0  10    24217.64    23749.26     78.74 o 
  -4   0  10     2543.54     2370.66     36.40 o 
  -2   0  10     9473.51     9022.09     56.88 o 
   0   0  10     9372.71     9529.90     42.46 o 
   2   0  10       33.17       45.54      8.60 o 
   4   0  10     7373.43     7548.76     55.81 o 
   6   0  10     2619.36     2610.04     25.98 o 
   8   0  10      242.36      242.59     15.86 o 
  10   0  10     4068.15     4293.53     44.05 o 
  12   0  10      226.97      189.02     25.50 o 
  14   0  10      285.86      297.28     28.17 o 
  16   0  10      978.41     1041.53     47.82 o 
 -27   1  10       65.92       55.36     31.70 o 
 -25   1  10      385.69      419.10     33.97 o 
 -23   1  10      424.98      332.51     31.59 o 
 -21   1  10      736.14      744.87     30.11 o 
 -19   1  10     1381.59     1265.68     26.95 o 
 -17   1  10      521.54      461.47     13.17 o 
 -15   1  10     1854.78     1799.01     14.46 o 
 -13   1  10     1352.68     1184.25     12.66 o 
 -11   1  10       75.49       84.77     14.99 o 
  -9   1  10      198.88      224.66     11.39 o 
  -7   1  10      115.92      205.31     19.19 o 
  -5   1  10      501.46      468.85     11.80 o 
  -3   1  10      137.01      147.81      6.80 o 
  -1   1  10       15.98       55.86      6.73 o 
   1   1  10      893.81      826.02      8.07 o 
   3   1  10      229.27      193.72      5.32 o 
   5   1  10        7.04       31.54      8.50 o 
   7   1  10      201.54      191.35     10.09 o 
   9   1  10       33.27       46.41     12.97 o 
  11   1  10        7.64       -0.67     16.45 o 
  13   1  10       18.53      -13.55     19.06 o 
  15   1  10      106.10      159.65     20.65 o 
 -26   2  10      222.52      240.79     32.83 o 
 -24   2  10       55.11       57.11     30.28 o 
 -22   2  10      151.97      159.12     27.86 o 
 -20   2  10        7.74       44.79     20.50 o 
 -18   2  10      745.43      797.92     17.73 o 
 -16   2  10     1728.14     1728.99     20.43 o 
 -14   2  10       18.67       42.73      7.70 o 
 -12   2  10     7033.21     7108.63     51.18 o 
 -10   2  10     1569.91     1532.82     16.03 o 
  -8   2  10     4941.55     4878.53     21.91 o 
  -6   2  10    38544.95    37157.49    148.93 o 
  -4   2  10     2853.38     2799.23     20.61 o 
  -2   2  10    13978.44    13532.83     44.02 o 
   0   2  10    10608.23    10306.83     33.97 o 
   2   2  10      188.43      264.20      7.02 o 
   4   2  10    11123.84    10824.84     44.41 o 
   6   2  10     2392.90     2382.24     15.71 o 
   8   2  10      985.10      956.84     14.31 o 
  10   2  10     3177.16     3201.64     25.84 o 
  12   2  10      288.36      264.19     19.54 o 
  14   2  10      353.12      315.12     20.49 o 
  16   2  10      267.00      269.73     30.77 o 
 -27   3  10       67.63       41.48     30.70 o 
 -25   3  10      930.06     1013.38     38.96 o 
 -23   3  10     1103.38     1069.14     54.55 o 
 -21   3  10      657.99      604.63     25.59 o 
 -19   3  10     4358.42     4264.02     41.20 o 
 -17   3  10     3022.57     2831.08     35.55 o 
 -15   3  10     1401.07     1320.20     14.45 o 
 -13   3  10     9619.77     9284.47     47.98 o 
 -11   3  10     1722.04     1521.47     16.57 o 
  -9   3  10       34.25       20.31      7.20 o 
  -7   3  10     7737.42     7851.58     35.15 o 
  -5   3  10      297.66      352.83      8.66 o 
  -3   3  10      107.82       90.60      7.23 o 
  -1   3  10     4970.65     5002.51     25.39 o 
   1   3  10        3.85        2.43      5.57 o 
   3   3  10      106.60      111.13      8.11 o 
   5   3  10     2618.40     2597.72     15.58 o 
   7   3  10        1.92       -5.43      9.05 o 
   9   3  10      208.05      207.99     13.25 o 
  11   3  10      638.79      629.25     21.04 o 
  13   3  10       17.32       11.54     18.49 o 
  15   3  10      293.24      293.49     21.51 o 
 -26   4  10       72.13      102.03     31.54 o 
 -24   4  10      105.90      118.35     30.72 o 
 -22   4  10       94.94       56.74     27.93 o 
 -20   4  10        0.63       20.92     20.23 o 
 -18   4  10       26.01       43.38     14.55 o 
 -16   4  10     2067.03     1989.30     26.17 o 
 -14   4  10      161.49      163.46      9.84 o 
 -12   4  10      677.97      765.79     17.96 o 
 -10   4  10     3176.93     2883.49     20.35 o 
  -8   4  10      521.87      458.85     13.82 o 
  -6   4  10     7080.46     7145.19     55.17 o 
  -4   4  10     3519.07     3331.36     17.56 o 
  -2   4  10     1788.73     1809.94     14.37 o 
   0   4  10      862.39      951.18     10.00 o 
   2   4  10      167.16      132.83      7.61 o 
   4   4  10     1854.27     1841.37     18.26 o 
   6   4  10      124.26      116.15      8.64 o 
   8   4  10      395.17      360.28     10.99 o 
  10   4  10      560.84      553.42     18.38 o 
  12   4  10        7.32       15.20     27.13 o 
  14   4  10      136.40      115.23     18.77 o 
  16   4  10        3.60      -15.09     60.57 o 
 -27   5  10       51.62       49.46     37.18 o 
 -25   5  10      316.75      315.17     36.97 o 
 -23   5  10      402.72      434.05     34.62 o 
 -21   5  10      517.24      496.02     23.78 o 
 -19   5  10     2068.59     1940.81     38.08 o 
 -17   5  10     2097.54     1998.92     36.75 o 
 -15   5  10     1939.25     1834.25     21.70 o 
 -13   5  10     7485.94     7375.30     45.25 o 
 -11   5  10     5926.73     5608.93     53.68 o 
  -9   5  10     4544.00     4325.58     28.78 o 
  -7   5  10     5884.40     6167.44     30.17 o 
  -5   5  10     2069.58     2212.54     14.71 o 
  -3   5  10     7491.63     7524.71     35.36 o 
  -1   5  10     8930.34     8527.01     47.29 o 
   1   5  10     3413.98     3367.02     15.98 o 
   3   5  10     7235.78     7058.18     24.34 o 
   5   5  10     4597.02     4480.87     22.86 o 
   7   5  10      428.92      452.16     10.43 o 
   9   5  10      976.53      947.92     18.05 o 
  11   5  10     1102.37     1051.27     23.18 o 
  13   5  10      226.90      228.09     21.18 o 
  15   5  10      343.21      367.80     29.93 o 
 -26   6  10       62.80       43.89     30.59 o 
 -24   6  10       30.78       29.44     31.82 o 
 -22   6  10      864.73      879.41     39.12 o 
 -20   6  10       52.72       22.70     19.11 o 
 -18   6  10       22.13       17.81     16.86 o 
 -16   6  10     2393.34     2299.23     25.21 o 
 -14   6  10      422.83      453.00     15.40 o 
 -12   6  10      646.34      586.56     11.99 o 
 -10   6  10      311.74      294.23     13.01 o 
  -8   6  10     3757.65     3392.62     57.07 o 
  -6   6  10     1015.86     1048.39     28.84 o 
  -4   6  10     1713.70     1555.33     12.72 o 
  -2   6  10     9542.62     9071.45     40.68 o 
   0   6  10     1386.27     1287.73     15.16 o 
   2   6  10     2366.19     2326.93     13.91 o 
   4   6  10     3968.84     3852.77     24.05 o 
   6   6  10     1115.12     1143.58     12.53 o 
   8   6  10      684.74      721.11     12.34 o 
  10   6  10      524.94      539.30     18.70 o 
  12   6  10      213.03      227.00     22.85 o 
  14   6  10        1.73        6.33     24.05 o 
 -27   7  10      216.27      255.34     47.66 o 
 -25   7  10      295.05      287.32     31.30 o 
 -23   7  10      565.19      546.52     35.99 o 
 -21   7  10     1756.14     1748.86     32.55 o 
 -19   7  10     1138.07     1088.42     25.96 o 
 -17   7  10     1710.06     1648.59     31.90 o 
 -15   7  10     3168.05     3096.29     27.94 o 
 -13   7  10     1765.08     1699.34     16.08 o 
 -11   7  10     5246.84     5061.44     36.34 o 
  -9   7  10     2868.53     2835.61     24.25 o 
  -7   7  10      422.42      432.01     16.05 o 
  -5   7  10     2426.84     2426.45     19.74 o 
  -3   7  10      869.63      852.08     10.91 o 
  -1   7  10     2477.31     2412.76     23.59 o 
   1   7  10     3855.30     3735.09     15.97 o 
   3   7  10     1375.54     1365.69     12.02 o 
   5   7  10     1247.73     1275.51     12.65 o 
   7   7  10      479.30      472.74     11.50 o 
   9   7  10      342.49      347.07     16.27 o 
  11   7  10      247.55      276.51     22.54 o 
  13   7  10      253.67      250.79     23.25 o 
  15   7  10      217.43      215.10     28.30 o 
 -26   8  10       37.50       15.24     30.37 o 
 -24   8  10      454.22      442.72     31.82 o 
 -22   8  10       24.38       20.73     26.93 o 
 -20   8  10      563.82      536.80     24.58 o 
 -18   8  10      800.01      752.96     23.40 o 
 -16   8  10       65.34       34.59     14.86 o 
 -14   8  10     3961.02     3857.50     29.69 o 
 -12   8  10     1164.59     1107.01     14.92 o 
 -10   8  10     1547.43     1423.73     18.91 o 
  -8   8  10     7588.96     7364.14     49.55 o 
  -6   8  10     1229.33     1228.00     13.71 o 
  -4   8  10     8435.99     8086.57     41.89 o 
  -2   8  10     5400.06     5141.69     52.48 o 
   0   8  10     1872.76     1771.76     12.04 o 
   2   8  10     3055.15     2893.48     17.25 o 
   4   8  10     1687.46     1723.03     14.33 o 
   6   8  10     2770.53     2723.58     18.50 o 
   8   8  10      641.28      659.49     15.38 o 
  10   8  10      802.83      785.81     20.63 o 
  12   8  10      595.55      634.07     23.93 o 
  14   8  10       12.59        3.43     23.49 o 
 -25   9  10       14.12       68.02     61.34 o 
 -23   9  10      128.42      120.77     27.61 o 
 -21   9  10      873.80      824.14     26.09 o 
 -19   9  10      108.97      102.67     20.86 o 
 -17   9  10      194.69      209.44     18.12 o 
 -15   9  10      669.92      626.59     17.21 o 
 -13   9  10      254.25      278.46     13.75 o 
 -11   9  10      915.78      836.61     14.20 o 
  -9   9  10      518.68      535.64     15.52 o 
  -7   9  10      118.16      126.47     12.88 o 
  -5   9  10      576.26      531.40     11.15 o 
  -3   9  10      213.34      192.12      8.90 o 
  -1   9  10      219.84      192.06      8.33 o 
   1   9  10     2392.54     2344.48     16.26 o 
   3   9  10      793.37      747.96     11.49 o 
   5   9  10       48.72       44.28      9.51 o 
   7   9  10      936.55      985.08     16.21 o 
   9   9  10      286.51      263.09     15.59 o 
  11   9  10        0.35        1.99     18.84 o 
  13   9  10      208.05      207.35     24.53 o 
  15   9  10       67.14       71.43     63.92 o 
 -26  10  10      331.34      379.07     69.50 o 
 -24  10  10      432.77      503.41     49.40 o 
 -22  10  10      762.58      737.15     34.25 o 
 -20  10  10     1299.72     1275.27     27.49 o 
 -18  10  10      562.27      576.99     23.63 o 
 -16  10  10      942.08      854.01     23.25 o 
 -14  10  10     3152.09     3102.92     36.61 o 
 -12  10  10     1010.03      914.39     18.73 o 
 -10  10  10     2334.27     2226.37     25.98 o 
  -8  10  10     3372.48     3287.22     24.88 o 
  -6  10  10      324.84      288.12     10.21 o 
  -4  10  10     2232.79     2173.88     14.93 o 
  -2  10  10     1019.38     1021.87     12.48 o 
   0  10  10      291.82      288.87      9.68 o 
   2  10  10     1944.55     1935.74     16.33 o 
   4  10  10       41.15       12.64      8.68 o 
   6  10  10      490.57      521.51     13.37 o 
   8  10  10     1457.24     1462.30     21.50 o 
  10  10  10      130.79       81.14     15.71 o 
  12  10  10      371.10      392.09     24.65 o 
  14  10  10      289.48      316.21     29.37 o 
 -25  11  10      270.11      258.66     66.55 o 
 -23  11  10       73.40       77.53     41.45 o 
 -21  11  10      137.08      178.25     27.59 o 
 -19  11  10      767.72      704.15     30.75 o 
 -17  11  10      101.91       72.38     23.04 o 
 -15  11  10      489.94      541.01     22.91 o 
 -13  11  10      665.44      648.90     19.81 o 
 -11  11  10      216.92      210.83     15.72 o 
  -9  11  10        1.23       42.22     12.88 o 
  -7  11  10      132.05       99.95     10.46 o 
  -5  11  10      479.78      463.29     10.60 o 
  -3  11  10      162.24      164.01      8.25 o 
  -1  11  10      190.25      150.85      9.44 o 
   1  11  10     1688.95     1513.78     15.91 o 
   3  11  10      453.83      406.30     11.23 o 
   5  11  10      303.45      276.25     10.96 o 
   7  11  10      398.56      405.12     15.18 o 
   9  11  10        8.34       -2.55     17.96 o 
  11  11  10       14.41        7.24     18.54 o 
  13  11  10       18.82       81.88     26.62 o 
 -24  12  10       44.38      108.93     33.68 o 
 -22  12  10      346.35      349.30     38.40 o 
 -20  12  10      225.35      186.14     26.96 o 
 -18  12  10       74.38       54.59     24.87 o 
 -16  12  10      937.26      924.98     27.47 o 
 -14  12  10      809.19      748.94     24.36 o 
 -12  12  10      284.69      294.24     16.59 o 
 -10  12  10     3130.25     3232.38     29.38 o 
  -8  12  10     1342.53     1252.98     17.01 o 
  -6  12  10      255.61      251.06     10.18 o 
  -4  12  10     3930.38     3683.61     21.10 o 
  -2  12  10      532.48      545.44     11.84 o 
   0  12  10      398.49      385.91     11.11 o 
   2  12  10     2247.61     2071.91     18.74 o 
   4  12  10        4.26        0.68     12.04 o 
   6  12  10      484.19      447.81     14.43 o 
   8  12  10     1275.51     1204.20     21.27 o 
  10  12  10       51.51       21.25     18.22 o 
  12  12  10      340.75      348.63     27.66 o 
 -23  13  10       66.12       79.74     33.66 o 
 -21  13  10      103.57      136.85     27.91 o 
 -19  13  10      141.77      136.70     26.26 o 
 -17  13  10      139.23      122.45     26.05 o 
 -15  13  10      396.12      421.49     23.64 o 
 -13  13  10      330.42      324.32     19.53 o 
 -11  13  10        1.53        3.18     17.09 o 
  -9  13  10      639.62      697.52     20.80 o 
  -7  13  10      574.84      588.38     16.21 o 
  -5  13  10      342.64      335.88     12.12 o 
  -3  13  10     1235.06     1311.05     26.97 o 
  -1  13  10       95.40       72.94     11.70 o 
   1  13  10      565.78      567.91     17.41 o 
   3  13  10      351.32      368.21     14.52 o 
   5  13  10        1.80      -14.77     16.91 o 
   7  13  10      498.72      634.33     21.26 o 
   9  13  10      115.41      103.65     18.00 o 
  11  13  10       19.27        3.67     21.53 o 
  13  13  10      117.04      204.27     48.36 o 
 -24  14  10       44.20      -24.42     59.08 o 
 -22  14  10       37.47        9.00     28.25 o 
 -20  14  10      124.55       94.03     23.75 o 
 -18  14  10      192.66      145.42     23.47 o 
 -16  14  10      360.09      311.91     22.52 o 
 -14  14  10      452.43      505.15     22.18 o 
 -12  14  10       85.44       64.00     20.88 o 
 -10  14  10     1477.28     1428.37     24.80 o 
  -8  14  10      309.36      343.35     17.53 o 
  -6  14  10       30.66       23.78     12.39 o 
  -4  14  10     2338.45     2316.34     23.57 o 
  -2  14  10        4.07       28.76     14.50 o 
   0  14  10        3.02      -15.89     17.46 o 
   2  14  10      220.51      315.87     15.77 o 
   4  14  10      142.32      125.82     14.73 o 
   6  14  10      131.66      125.23     18.24 o 
   8  14  10       48.42       93.95     18.35 o 
  10  14  10        1.01       -9.09     21.58 o 
  12  14  10       85.34      103.88     26.63 o 
 -23  15  10        6.29       22.07     41.63 o 
 -21  15  10       99.75       59.36     23.29 o 
 -19  15  10       44.35       25.88     23.43 o 
 -17  15  10      145.72      160.28     21.85 o 
 -15  15  10      770.96      778.57     25.79 o 
 -13  15  10       78.88       46.37     19.20 o 
 -11  15  10      756.38      661.51     24.73 o 
  -9  15  10     2614.99     2628.18     38.49 o 
  -7  15  10      360.84      334.86     16.60 o 
  -5  15  10     2331.13     2199.60     25.79 o 
  -3  15  10     3519.61     3594.19     43.12 o 
  -1  15  10      709.23      662.27     17.92 o 
   1  15  10     2426.99     2380.28     36.34 o 
   3  15  10     1680.39     1811.86     29.44 o 
   5  15  10      355.40      334.69     17.23 o 
   7  15  10      747.91      854.82     22.72 o 
   9  15  10      238.01      269.82     20.61 o 
  11  15  10       96.78       60.45     24.74 o 
 -22  16  10       17.06       63.95     59.89 o 
 -20  16  10        0.12       -3.94     31.49 o 
 -18  16  10       60.33       14.53     23.70 o 
 -16  16  10       10.45        9.06     21.09 o 
 -14  16  10        0.38      -12.38     21.74 o 
 -12  16  10       13.19      -17.30     25.03 o 
 -10  16  10      128.47      171.19     24.89 o 
  -8  16  10       53.86       15.80     16.57 o 
  -6  16  10        2.75       -3.47     16.58 o 
  -4  16  10       96.75      205.11     17.22 o 
  -2  16  10      121.04      126.03     15.63 o 
   0  16  10      235.69      287.34     17.83 o 
   2  16  10      285.00      478.41     19.23 o 
   4  16  10      297.68      288.45     17.81 o 
   6  16  10       76.00      103.95     21.84 o 
   8  16  10       27.64       78.71     22.21 o 
  10  16  10       54.29       23.96     23.15 o 
 -21  17  10      139.55      120.59     27.75 o 
 -19  17  10       74.05       48.81     21.03 o 
 -17  17  10      343.11      292.36     22.21 o 
 -15  17  10      320.54      269.11     21.75 o 
 -13  17  10       90.03       48.18     19.96 o 
 -11  17  10      695.35      580.07     27.37 o 
  -9  17  10      500.91      433.83     20.97 o 
  -7  17  10      166.29      127.98     15.18 o 
  -5  17  10      939.99      877.60     23.31 o 
  -3  17  10      595.31      575.09     20.43 o 
  -1  17  10      252.41      237.78     17.42 o 
   1  17  10      913.64      970.60     29.02 o 
   3  17  10      462.28      526.53     21.93 o 
   5  17  10      110.30       72.56     21.10 o 
   7  17  10      290.14      314.24     23.96 o 
   9  17  10       75.36       73.35     23.26 o 
 -20  18  10      100.51       96.39     27.61 o 
 -18  18  10       72.72       69.88     21.49 o 
 -16  18  10      442.95      479.36     26.15 o 
 -14  18  10       45.57       35.55     23.13 o 
 -12  18  10      189.57      180.54     19.61 o 
 -10  18  10      799.05      750.67     23.27 o 
  -8  18  10       31.89       17.18     17.36 o 
  -6  18  10       53.95       48.90     19.82 o 
  -4  18  10      235.82      244.97     19.18 o 
  -2  18  10        2.92      -10.08     18.69 o 
   0  18  10       15.82       14.19     18.14 o 
   2  18  10      187.91      221.38     21.61 o 
   4  18  10       45.65        6.65     18.88 o 
   6  18  10       22.26       13.86     23.67 o 
   8  18  10       61.06       85.81     23.79 o 
 -19  19  10       22.04        0.24     33.87 o 
 -17  19  10       15.71       37.66     21.93 o 
 -15  19  10        5.10       31.93     22.26 o 
 -13  19  10       78.15       38.76     19.21 o 
 -11  19  10        2.04       41.48     18.45 o 
  -9  19  10       20.59       27.23     18.77 o 
  -7  19  10      126.31       82.13     21.93 o 
  -5  19  10       12.16       16.58     19.31 o 
  -3  19  10       51.51       34.37     17.76 o 
  -1  19  10       79.11       30.99     17.99 o 
   1  19  10      184.03      193.05     21.68 o 
   3  19  10       78.51       72.68     21.22 o 
   5  19  10       49.43       20.23     25.57 o 
   7  19  10      115.63      125.58     25.75 o 
 -18  20  10       92.08       74.26     28.45 o 
 -16  20  10      238.11      294.81     22.30 o 
 -14  20  10       66.74       74.09     19.21 o 
 -12  20  10      168.00      149.92     18.11 o 
 -10  20  10      170.06      160.68     18.66 o 
  -8  20  10       41.42       38.66     20.58 o 
  -6  20  10       76.03       55.40     18.56 o 
  -4  20  10        4.09        6.82     17.87 o 
  -2  20  10        0.46      -14.95     27.73 o 
   0  20  10       22.64       -5.65     22.24 o 
   2  20  10       49.24       28.25     21.99 o 
   4  20  10       11.67      -19.25     24.37 o 
   6  20  10       20.14       36.03     26.09 o 
 -17  21  10        2.86       -2.72     44.03 o 
 -15  21  10        3.56       28.90     20.60 o 
 -13  21  10        6.70       20.97     19.23 o 
 -11  21  10        0.83       34.35     20.23 o 
  -9  21  10        0.06       24.46     21.80 o 
  -7  21  10       15.61       19.61     21.21 o 
  -5  21  10        0.36        1.69     19.15 o 
  -3  21  10        2.08       -2.53     26.10 o 
  -1  21  10       23.17      -36.86     39.93 o 
   1  21  10        1.50       -3.62     29.69 o 
   3  21  10        4.72       -8.50     35.81 o 
   5  21  10       29.83       -1.67     38.38 o 
 -14  22  10       40.70       47.49     20.66 o 
 -12  22  10       51.97       80.10     21.94 o 
 -10  22  10      115.97      129.53     24.38 o 
  -8  22  10       59.39       61.04     23.34 o 
  -6  22  10      103.66      107.93     23.63 o 
  -4  22  10       62.91       48.41     21.33 o 
  -2  22  10       17.97       -9.10     31.95 o 
   0  22  10      133.13       97.00     25.28 o 
   2  22  10       49.29       42.53     27.21 o 
   4  22  10       35.82        5.03     46.27 o 
 -13  23  10        3.40       30.63     69.00 o 
 -11  23  10       10.93       15.30     24.95 o 
  -9  23  10       22.69       16.52     24.37 o 
  -7  23  10        6.69       36.87     24.55 o 
  -5  23  10      122.70      138.04     26.16 o 
  -3  23  10       53.02       41.81     27.51 o 
  -1  23  10       30.65       65.86     29.76 o 
   1  23  10      107.89       44.02     68.02 o 
  -8  24  10       38.08       27.82     35.47 o 
  -6  24  10       72.43      107.91     37.57 o 
  -4  24  10        2.56       64.27     59.85 o 
 -27   1  11      303.59      269.94     34.42 o 
 -25   1  11      846.70      813.06     37.70 o 
 -23   1  11       97.23       34.01     31.25 o 
 -21   1  11      679.01      665.13     30.55 o 
 -19   1  11      188.57      193.99     23.54 o 
 -17   1  11      149.34      152.61     11.19 o 
 -15   1  11     1924.46     1847.44     17.59 o 
 -13   1  11      635.61      679.97     10.50 o 
 -11   1  11      524.93      561.02     18.30 o 
  -9   1  11      119.44       98.66     11.56 o 
  -7   1  11      620.86      617.31     14.09 o 
  -5   1  11     2324.14     2323.36     29.18 o 
  -3   1  11     2934.10     2867.96     17.67 o 
  -1   1  11    16127.24    15427.84     75.46 o 
   1   1  11     1873.52     1851.44     11.32 o 
   3   1  11     2370.51     2412.04     15.76 o 
   5   1  11     7605.52     7553.65     36.49 o 
   7   1  11      527.24      534.43     12.79 o 
   9   1  11     2579.12     2701.22     24.69 o 
  11   1  11     1182.34     1228.47     24.97 o 
  13   1  11       55.26       47.99     18.61 o 
  15   1  11      738.47      814.25     32.16 o 
 -26   2  11      437.42      507.48     36.41 o 
 -24   2  11      561.03      541.88     33.53 o 
 -22   2  11      378.49      327.51     28.29 o 
 -20   2  11     1539.93     1510.38     48.27 o 
 -18   2  11      856.34      805.25     20.63 o 
 -16   2  11      494.62      468.15     12.31 o 
 -14   2  11     1740.21     1638.15     18.06 o 
 -12   2  11     1385.76     1291.25     15.57 o 
 -10   2  11      934.97      794.28     18.98 o 
  -8   2  11     3611.29     3200.26     43.03 o 
  -6   2  11      378.15      470.01     21.55 o 
  -4   2  11      716.16      666.12     12.37 o 
  -2   2  11     1720.06     1820.76     13.69 o 
   0   2  11       17.48       30.60      5.51 o 
   2   2  11      223.28      183.68      6.89 o 
   4   2  11     1030.01     1055.99     12.19 o 
   6   2  11        1.31       -6.58     10.59 o 
   8   2  11       99.96       52.23     12.81 o 
  10   2  11      439.94      448.15     18.12 o 
  12   2  11       42.36       22.21     17.67 o 
  14   2  11      278.13      305.16     21.00 o 
 -27   3  11      132.44      105.25     36.92 o 
 -25   3  11       64.72      115.46     31.83 o 
 -23   3  11       40.85       37.64     28.57 o 
 -21   3  11      635.10      640.81     34.87 o 
 -19   3  11      112.53      145.55     27.22 o 
 -17   3  11     1072.90     1061.22     19.58 o 
 -15   3  11     2754.58     2585.04     32.78 o 
 -13   3  11     2423.95     2476.45     30.73 o 
 -11   3  11     5155.97     5135.33     39.99 o 
  -9   3  11     1166.36     1174.52     14.82 o 
  -7   3  11     2506.89     2668.87     26.56 o 
  -5   3  11     7902.24     7776.02     39.63 o 
  -3   3  11     4914.62     4744.83     24.11 o 
  -1   3  11     6318.03     5963.73     33.52 o 
   1   3  11     3440.69     3232.85     23.32 o 
   3   3  11     2309.82     2172.83     19.63 o 
   5   3  11     2161.47     2160.11     18.18 o 
   7   3  11      257.79      225.28     11.05 o 
   9   3  11      433.06      445.69     15.55 o 
  11   3  11      233.34      252.71     19.09 o 
  13   3  11        0.64      -18.23     22.50 o 
  15   3  11       50.12       32.04     36.12 o 
 -26   4  11      357.65      368.03     39.36 o 
 -24   4  11      563.50      610.53     46.90 o 
 -22   4  11      334.52      292.30     32.86 o 
 -20   4  11     3844.11     4001.83     56.29 o 
 -18   4  11     3432.71     3335.81     33.40 o 
 -16   4  11     1553.99     1506.87     20.97 o 
 -14   4  11    12072.34    11989.53     43.75 o 
 -12   4  11     7940.47     7549.24     64.24 o 
 -10   4  11     9127.30     8623.90     71.86 o 
  -8   4  11    23648.34    22482.18    140.31 o 
  -6   4  11     5777.32     5506.68     30.09 o 
  -4   4  11     6334.16     6511.28     33.92 o 
  -2   4  11     8544.14     8073.30     48.75 o 
   0   4  11     1275.07     1314.82     12.60 o 
   2   4  11     1194.73     1125.72     12.55 o 
   4   4  11     2064.46     1991.47     16.08 o 
   6   4  11      301.97      272.56      9.74 o 
   8   4  11      266.46      199.20     12.99 o 
  10   4  11     1188.55     1098.90     21.83 o 
  12   4  11      105.76       60.30     19.32 o 
  14   4  11       98.43       63.24     22.13 o 
 -27   5  11      119.76      179.09     47.24 o 
 -25   5  11        0.02      -15.49     33.53 o 
 -23   5  11      135.91      162.05     32.44 o 
 -21   5  11      643.86      586.38     35.83 o 
 -19   5  11      258.46      300.90     25.10 o 
 -17   5  11     1595.34     1554.51     24.38 o 
 -15   5  11     1291.89     1212.67     15.87 o 
 -13   5  11      555.15      585.18     13.14 o 
 -11   5  11     4747.28     4615.52     37.58 o 
  -9   5  11     1051.73      929.37     18.87 o 
  -7   5  11      815.38      803.51     19.32 o 
  -5   5  11     6027.28     5734.82     29.98 o 
  -3   5  11     2311.65     2224.03     15.50 o 
  -1   5  11       23.92       13.49      6.85 o 
   1   5  11      334.11      267.67      9.18 o 
   3   5  11     1507.77     1450.85     13.49 o 
   5   5  11       95.44       57.85      8.62 o 
   7   5  11       41.44       32.83      9.51 o 
   9   5  11       89.76       74.78     16.00 o 
  11   5  11        0.05       -6.25     20.85 o 
  13   5  11       10.15        5.52     23.78 o 
  15   5  11        0.03        9.88     58.67 o 
 -26   6  11      349.94      344.21     41.09 o 
 -24   6  11      245.92      234.53     34.84 o 
 -22   6  11      908.67      924.62     39.72 o 
 -20   6  11     2135.38     2037.44     46.05 o 
 -18   6  11     2048.13     2005.04     26.42 o 
 -16   6  11     3391.55     3409.32     25.23 o 
 -14   6  11     3032.86     3157.22     23.90 o 
 -12   6  11     6381.20     6243.46     32.30 o 
 -10   6  11     9834.44     9382.00     63.43 o 
  -8   6  11     6673.82     6684.01     57.33 o 
  -6   6  11    11098.68    10605.40     39.27 o 
  -4   6  11     5733.37     5680.88     21.43 o 
  -2   6  11     2128.62     2144.21     16.63 o 
   0   6  11     2524.85     2463.27     14.52 o 
   2   6  11     1309.40     1306.96     12.25 o 
   4   6  11     1269.60     1240.96     12.50 o 
   6   6  11      675.89      684.62     11.52 o 
   8   6  11      635.95      613.03     17.54 o 
  10   6  11      752.96      721.62     23.74 o 
  12   6  11      256.25      227.81     23.42 o 
  14   6  11      191.42      198.41     25.20 o 
 -25   7  11      100.66       72.16     29.33 o 
 -23   7  11       35.31       64.42     30.69 o 
 -21   7  11        5.13      -13.92     36.95 o 
 -19   7  11     1275.15     1237.69     31.36 o 
 -17   7  11      179.71      146.74     15.30 o 
 -15   7  11        1.60       -1.26     10.75 o 
 -13   7  11     2943.43     2912.94     32.45 o 
 -11   7  11       15.88       20.08     11.69 o 
  -9   7  11     3352.97     3219.43     45.37 o 
  -7   7  11     3602.83     3512.30     34.49 o 
  -5   7  11       12.41       10.10      7.85 o 
  -3   7  11     4272.68     4124.26     25.65 o 
  -1   7  11     1597.92     1579.09     14.25 o 
   1   7  11     1196.30     1164.11     12.41 o 
   3   7  11     4871.16     4804.30     26.76 o 
   5   7  11      435.84      447.84     11.43 o 
   7   7  11      234.93      275.90     12.40 o 
   9   7  11      651.93      658.58     22.93 o 
  11   7  11       83.88       88.09     21.65 o 
  13   7  11       38.57       54.52     23.39 o 
 -26   8  11       81.97       70.39     43.37 o 
 -24   8  11       40.12       38.77     27.80 o 
 -22   8  11      733.41      769.71     38.20 o 
 -20   8  11       33.14       -1.02     24.53 o 
 -18   8  11       11.93        8.29     17.60 o 
 -16   8  11      911.09      919.68     19.78 o 
 -14   8  11      365.18      332.51     11.55 o 
 -12   8  11        1.90       -5.23     10.01 o 
 -10   8  11     1696.84     1632.69     22.70 o 
  -8   8  11      121.36      104.12      9.50 o 
  -6   8  11      932.66      961.97     11.56 o 
  -4   8  11      205.82      213.87      8.33 o 
  -2   8  11       70.34       50.96      8.19 o 
   0   8  11      672.63      665.51     11.64 o 
   2   8  11      543.01      578.59     11.56 o 
   4   8  11      310.43      328.58     10.75 o 
   6   8  11     1135.88     1148.37     14.69 o 
   8   8  11      535.76      545.23     16.06 o 
  10   8  11      152.13      154.40     19.20 o 
  12   8  11      496.04      550.22     24.43 o 
  14   8  11      291.51      413.40     52.01 o 
 -25   9  11      262.69      281.64     45.49 o 
 -23   9  11      203.77      187.22     46.12 o 
 -21   9  11      265.63      212.92     31.08 o 
 -19   9  11      835.37      784.45     24.98 o 
 -17   9  11      116.09      102.91     15.28 o 
 -15   9  11      526.80      454.32     15.81 o 
 -13   9  11      791.64      792.75     14.86 o 
 -11   9  11        7.52       -6.58     11.41 o 
  -9   9  11     1930.72     1915.86     18.36 o 
  -7   9  11      523.80      520.03     12.52 o 
  -5   9  11       12.16        1.59      7.93 o 
  -3   9  11     2112.40     2024.32     15.35 o 
  -1   9  11      523.15      523.14     11.56 o 
   1   9  11     1091.13     1141.22     13.83 o 
   3   9  11     2340.19     2313.16     16.42 o 
   5   9  11      447.74      439.75     11.74 o 
   7   9  11      733.42      794.37     16.09 o 
   9   9  11      613.31      588.30     19.95 o 
  11   9  11      248.45      263.54     23.67 o 
  13   9  11      309.59      447.23     28.21 o 
 -24  10  11       45.20       44.86     41.28 o 
 -22  10  11        1.45       -3.11     52.31 o 
 -20  10  11      388.98      333.75     32.36 o 
 -18  10  11      108.77       73.86     23.01 o 
 -16  10  11        1.18       -7.84     18.46 o 
 -14  10  11     1152.51     1074.31     20.61 o 
 -12  10  11      107.91      111.72     12.98 o 
 -10  10  11      749.14      657.69     16.55 o 
  -8  10  11       83.41       89.78     11.66 o 
  -6  10  11      399.75      323.63      9.87 o 
  -4  10  11      457.21      445.53     10.32 o 
  -2  10  11      710.95      611.64     11.42 o 
   0  10  11     1160.15     1145.98     14.71 o 
   2  10  11      555.88      565.40     13.22 o 
   4  10  11        1.49      -11.24     11.24 o 
   6  10  11     1122.76     1119.35     17.90 o 
   8  10  11       26.62       40.42     14.81 o 
  10  10  11        0.28        2.81     18.74 o 
  12  10  11      207.09      293.53     25.68 o 
 -25  11  11       42.90        8.53     62.30 o 
 -23  11  11      489.16      530.75     48.81 o 
 -21  11  11      147.31      154.66     39.58 o 
 -19  11  11      283.38      222.55     26.34 o 
 -17  11  11     1374.99     1287.42     32.89 o 
 -15  11  11      857.49      798.66     21.64 o 
 -13  11  11      727.58      630.15     18.45 o 
 -11  11  11      654.24      575.90     16.39 o 
  -9  11  11     1914.27     1822.93     23.15 o 
  -7  11  11      691.18      653.84     11.94 o 
  -5  11  11      988.23      943.99     12.51 o 
  -3  11  11     2430.49     2329.29     17.34 o 
  -1  11  11      306.55      268.69     11.92 o 
   1  11  11     2586.77     2452.33     19.60 o 
   3  11  11      867.15      800.98     14.14 o 
   5  11  11      107.67       79.19     11.98 o 
   7  11  11     1810.70     1726.94     22.60 o 
   9  11  11       67.33       43.57     14.31 o 
  11  11  11      129.81      122.79     25.06 o 
 -24  12  11      178.44      267.26     45.45 o 
 -22  12  11       89.96      138.92     41.63 o 
 -20  12  11      121.47      103.41     31.58 o 
 -18  12  11      135.78      153.06     26.19 o 
 -16  12  11       96.21      105.01     22.11 o 
 -14  12  11      609.65      617.06     27.60 o 
 -12  12  11        1.45       25.16     17.04 o 
 -10  12  11        8.94       47.07     15.61 o 
  -8  12  11      487.27      487.92     12.90 o 
  -6  12  11       94.50      113.83     10.71 o 
  -4  12  11      221.43      261.94     11.51 o 
  -2  12  11      473.01      436.37     12.03 o 
   0  12  11        0.50        7.34     11.22 o 
   2  12  11      137.38      170.58     12.44 o 
   4  12  11        9.31      -10.11     13.86 o 
   6  12  11       53.67       68.10     14.43 o 
   8  12  11      116.69      109.01     15.81 o 
  10  12  11        4.01       -2.70     22.68 o 
  12  12  11       36.30       58.94     38.89 o 
 -23  13  11      201.63      262.21     47.06 o 
 -21  13  11      254.58      229.76     41.72 o 
 -19  13  11      376.59      379.00     28.37 o 
 -17  13  11     1379.04     1375.13     32.31 o 
 -15  13  11     1371.91     1287.49     27.58 o 
 -13  13  11     1179.91     1244.12     53.99 o 
 -11  13  11     2663.64     2526.75     30.09 o 
  -9  13  11     1479.80     1397.41     22.05 o 
  -7  13  11      930.22      937.72     20.04 o 
  -5  13  11     2845.64     2653.58     26.06 o 
  -3  13  11     1047.85      924.98     21.09 o 
  -1  13  11      387.56      322.61     15.44 o 
   1  13  11     1370.55     1230.71     21.46 o 
   3  13  11      301.75      251.83     16.15 o 
   5  13  11       42.29      -10.80     16.18 o 
   7  13  11      210.24      207.53     17.75 o 
   9  13  11        8.91       -3.28     17.50 o 
  11  13  11       11.73        0.09     35.50 o 
 -24  14  11       52.54      103.71     57.70 o 
 -22  14  11      163.41      215.11     35.68 o 
 -20  14  11       96.41       78.31     27.71 o 
 -18  14  11      156.73      191.68     24.19 o 
 -16  14  11      627.96      654.40     24.89 o 
 -14  14  11      545.94      597.45     24.23 o 
 -12  14  11      514.01      683.76     42.24 o 
 -10  14  11     1377.23     1356.11     31.95 o 
  -8  14  11      866.82      853.68     19.94 o 
  -6  14  11     1227.66     1126.39     19.10 o 
  -4  14  11     2719.34     2568.86     24.12 o 
  -2  14  11     1084.98     1001.88     18.95 o 
   0  14  11     1021.96      974.17     20.60 o 
   2  14  11     1243.93     1353.88     22.75 o 
   4  14  11      296.28      261.96     17.37 o 
   6  14  11      412.25      413.33     19.97 o 
   8  14  11      351.64      388.77     20.33 o 
  10  14  11       64.45       17.85     19.84 o 
 -23  15  11      133.16      161.52     52.82 o 
 -21  15  11       26.86        3.27     32.09 o 
 -19  15  11      178.38      138.11     24.30 o 
 -17  15  11      259.70      254.79     22.63 o 
 -15  15  11       35.34       20.69     21.69 o 
 -13  15  11      336.43      344.33     29.11 o 
 -11  15  11      107.71      136.62     21.69 o 
  -9  15  11        1.50       -6.77     19.87 o 
  -7  15  11        6.70      -17.52     17.52 o 
  -5  15  11       40.38      100.51     17.79 o 
  -3  15  11        3.77        6.88     15.17 o 
  -1  15  11        8.97        8.21     16.12 o 
   1  15  11       75.58      178.30     17.52 o 
   3  15  11        7.77       36.66     18.53 o 
   5  15  11       37.15       16.09     16.76 o 
   7  15  11        2.39       28.93     18.09 o 
   9  15  11       19.52       -5.78     21.97 o 
 -22  16  11      236.33      267.26     46.61 o 
 -20  16  11       38.48       -5.21     30.68 o 
 -18  16  11      218.13      222.79     24.97 o 
 -16  16  11      393.43      367.12     23.87 o 
 -14  16  11       44.70       24.33     20.05 o 
 -12  16  11      685.19      642.92     25.28 o 
 -10  16  11      412.07      346.01     25.27 o 
  -8  16  11       48.78       20.59     14.35 o 
  -6  16  11     1111.46     1065.04     22.24 o 
  -4  16  11     1126.04     1063.73     22.46 o 
  -2  16  11      246.66      231.15     17.19 o 
   0  16  11      519.80      514.16     19.35 o 
   2  16  11      723.90      770.58     22.46 o 
   4  16  11      136.82      126.65     19.28 o 
   6  16  11      281.52      305.61     23.31 o 
   8  16  11      357.95      406.74     25.71 o 
  10  16  11       56.73        0.55     59.29 o 
 -21  17  11       75.61       63.43     33.90 o 
 -19  17  11        1.91      -19.06     30.28 o 
 -17  17  11      148.57      147.75     20.83 o 
 -15  17  11      115.68       96.78     21.04 o 
 -13  17  11        6.58       -6.08     20.38 o 
 -11  17  11      773.41      742.86     35.18 o 
  -9  17  11      122.37       92.12     17.39 o 
  -7  17  11       49.19       37.94     17.77 o 
  -5  17  11      703.94      715.86     20.06 o 
  -3  17  11        5.64      -12.60     16.84 o 
  -1  17  11        0.43       13.94     22.63 o 
   1  17  11      134.67      159.37     20.80 o 
   3  17  11        7.51        2.43     21.49 o 
   5  17  11       26.93       26.07     22.58 o 
   7  17  11       16.77       74.90     23.53 o 
 -20  18  11        1.89      -24.15     40.47 o 
 -18  18  11       21.69        2.77     22.25 o 
 -16  18  11        1.07       19.09     23.53 o 
 -14  18  11       17.10       -3.19     25.50 o 
 -12  18  11        3.11       19.43     19.48 o 
 -10  18  11        0.91       22.76     17.57 o 
  -8  18  11       49.12       23.34     21.22 o 
  -6  18  11       15.67       25.86     17.41 o 
  -4  18  11       65.88       83.53     18.08 o 
  -2  18  11       79.48       54.25     17.58 o 
   0  18  11       80.29       47.95     19.84 o 
   2  18  11       99.62      104.27     21.52 o 
   4  18  11       79.55       53.49     21.84 o 
   6  18  11      202.39      256.81     26.71 o 
   8  18  11       94.10      126.19     33.45 o 
 -19  19  11       49.27        9.45     41.38 o 
 -17  19  11      206.82      218.04     24.98 o 
 -15  19  11      112.35      128.54     24.55 o 
 -13  19  11       86.53       69.04     19.00 o 
 -11  19  11      262.29      245.69     19.97 o 
  -9  19  11      127.84      150.77     22.75 o 
  -7  19  11       61.88       66.95     21.14 o 
  -5  19  11      125.64      123.01     19.84 o 
  -3  19  11        5.70       -4.98     17.92 o 
  -1  19  11        0.80       -7.32     26.38 o 
   1  19  11       76.30       62.48     21.18 o 
   3  19  11       14.54       26.12     29.65 o 
   5  19  11       19.45       15.13     25.12 o 
   7  19  11       61.97       89.01     61.54 o 
 -18  20  11        1.96      -18.96     33.64 o 
 -16  20  11        3.44       34.91     20.24 o 
 -14  20  11        7.17        1.98     20.30 o 
 -12  20  11       20.15       39.92     18.27 o 
 -10  20  11        4.30       34.16     23.49 o 
  -8  20  11       68.11       38.31     20.84 o 
  -6  20  11       29.99       47.31     21.10 o 
  -4  20  11        0.44        2.62     23.23 o 
  -2  20  11       54.87       15.88     21.16 o 
   0  20  11       18.75       31.04     24.75 o 
   2  20  11        1.16      -12.22     34.10 o 
   4  20  11       37.89       26.46     25.57 o 
   6  20  11       17.03       55.56     62.27 o 
 -17  21  11      148.55      155.92     59.95 o 
 -15  21  11       91.57      115.71     21.46 o 
 -13  21  11       51.10       66.75     21.86 o 
 -11  21  11      313.02      348.53     25.73 o 
  -9  21  11      105.65      136.93     23.68 o 
  -7  21  11      159.89      228.20     24.16 o 
  -5  21  11      244.89      296.03     24.42 o 
  -3  21  11       17.08       30.15     46.76 o 
  -1  21  11      156.98      107.83     28.37 o 
   1  21  11      100.27       90.70     26.13 o 
   3  21  11       13.15      -13.10     28.06 o 
 -14  22  11       25.71       59.93     31.71 o 
 -12  22  11        9.72       79.30     25.62 o 
 -10  22  11       10.98       52.66     24.80 o 
  -8  22  11       42.34       59.91     24.54 o 
  -6  22  11        7.96       71.35     24.89 o 
  -4  22  11       34.24        0.32     26.90 o 
  -2  22  11        3.09      -19.56     33.11 o 
   0  22  11       93.98      133.50     33.83 o 
   2  22  11       17.24       45.12     67.15 o 
 -11  23  11       65.79       57.56     44.08 o 
  -9  23  11       75.07       77.29     25.58 o 
  -7  23  11      164.03      147.70     27.35 o 
  -5  23  11       46.25       68.84     28.93 o 
  -3  23  11       60.52       58.88     38.80 o 
  -6  24  11       69.30       50.23     61.79 o 
 -26   0  12      809.14      898.40     57.81 o 
 -24   0  12       39.63       19.63     52.00 o 
 -22   0  12      110.95       66.21     37.09 o 
 -20   0  12     1483.90     1392.60     70.10 o 
 -18   0  12      220.41      196.27     17.64 o 
 -16   0  12      105.40      118.75     15.21 o 
 -14   0  12      243.13      250.94     17.02 o 
 -12   0  12      591.10      485.26     17.86 o 
 -10   0  12     1126.56     1232.99     32.07 o 
  -8   0  12      662.58      629.22     22.01 o 
  -6   0  12      372.86      302.69     14.66 o 
  -4   0  12      260.29      352.47     13.42 o 
  -2   0  12     3913.29     3831.29     31.89 o 
   0   0  12     2596.55     2563.17     18.49 o 
   2   0  12     2251.09     2276.09     24.92 o 
   4   0  12     5289.55     5313.33     38.81 o 
   6   0  12     1264.19     1268.01     22.73 o 
   8   0  12     1158.76     1175.48     27.64 o 
  10   0  12     2546.28     2704.48     61.45 o 
  12   0  12      609.18      675.51     31.37 o 
  14   0  12      650.86      705.17     74.76 o 
 -27   1  12       27.83       26.27     35.26 o 
 -25   1  12       53.26       39.54     31.52 o 
 -23   1  12        2.24      -29.53     29.53 o 
 -21   1  12        0.38       27.10     36.51 o 
 -19   1  12       85.81       50.27     16.59 o 
 -17   1  12        5.77       -1.66     10.15 o 
 -15   1  12       21.32       16.86     13.85 o 
 -13   1  12      419.90      417.74     13.81 o 
 -11   1  12       77.68       19.76     14.21 o 
  -9   1  12      840.79      684.50     15.73 o 
  -7   1  12     1364.21     1258.59     17.96 o 
  -5   1  12      163.29      171.62     11.30 o 
  -3   1  12     2475.62     2341.59     15.60 o 
  -1   1  12      486.02      490.32      8.42 o 
   1   1  12        3.14        2.62      7.01 o 
   3   1  12     1327.36     1327.47     23.79 o 
   5   1  12      160.46      167.05     12.11 o 
   7   1  12      131.91      113.24     12.16 o 
   9   1  12      220.25      303.79     15.83 o 
  11   1  12       77.59      122.13     18.03 o 
  13   1  12       80.72       95.26     20.11 o 
 -26   2  12      482.31      513.11     41.95 o 
 -24   2  12      104.24       66.36     32.23 o 
 -22   2  12      585.24      492.47     35.87 o 
 -20   2  12     2080.72     1962.82     44.47 o 
 -18   2  12       34.36       26.81     15.28 o 
 -16   2  12     2336.02     2314.23     28.83 o 
 -14   2  12     1737.96     1608.25     22.20 o 
 -12   2  12      417.37      418.57     16.54 o 
 -10   2  12     7134.45     6885.42     85.00 o 
  -8   2  12       67.28       60.23     13.23 o 
  -6   2  12      476.48      461.27     13.64 o 
  -4   2  12     2883.70     2781.38     33.02 o 
  -2   2  12      420.15      465.17      9.95 o 
   0   2  12     4651.42     4525.49     29.50 o 
   2   2  12     1592.20     1581.87     13.27 o 
   4   2  12      560.57      624.32     14.41 o 
   6   2  12      734.88      712.17     14.11 o 
   8   2  12      338.29      326.63     15.21 o 
  10   2  12      966.10     1008.55     21.11 o 
  12   2  12      230.88      242.79     20.94 o 
  14   2  12      175.45      204.19     38.33 o 
 -27   3  12      224.55      292.34     39.53 o 
 -25   3  12      438.46      465.43     39.37 o 
 -23   3  12       18.53        5.23     30.60 o 
 -21   3  12     1167.70     1208.91     41.49 o 
 -19   3  12     1513.92     1418.64     25.92 o 
 -17   3  12      753.88      724.66     26.58 o 
 -15   3  12     6345.20     6351.48     52.13 o 
 -13   3  12     2787.31     2683.38     29.86 o 
 -11   3  12     2857.99     2685.87     37.01 o 
  -9   3  12    14290.76    13648.00    120.62 o 
  -7   3  12     5461.21     5039.32     33.24 o 
  -5   3  12     4527.87     4128.20     32.55 o 
  -3   3  12     8063.93     7837.73     50.85 o 
  -1   3  12     1552.03     1505.57     13.96 o 
   1   3  12     1170.31     1132.40     12.56 o 
   3   3  12     3236.93     3114.96     24.56 o 
   5   3  12      670.53      613.37     13.77 o 
   7   3  12      305.41      266.82     12.16 o 
   9   3  12      778.13      738.10     17.78 o 
  11   3  12       67.36       52.07     19.56 o 
  13   3  12       67.54       28.08     22.97 o 
 -26   4  12       75.66       86.07     36.42 o 
 -24   4  12       45.09       31.99     31.41 o 
 -22   4  12      739.79      840.86     41.75 o 
 -20   4  12      801.59      897.62     37.53 o 
 -18   4  12      204.86      252.78     21.61 o 
 -16   4  12     2586.42     2731.85     43.77 o 
 -14   4  12     1404.20     1346.17     25.17 o 
 -12   4  12     3229.77     3150.97     47.06 o 
 -10   4  12     4066.25     3918.15     30.16 o 
  -8   4  12       19.99       65.11     16.27 o 
  -6   4  12     2154.14     2136.09     44.91 o 
  -4   4  12      462.69      487.87     14.15 o 
  -2   4  12        0.69       11.22      9.10 o 
   0   4  12     3739.23     3437.10     28.40 o 
   2   4  12       12.42       16.03      8.93 o 
   4   4  12       89.55       76.10      8.77 o 
   6   4  12      214.98      165.70     11.01 o 
   8   4  12       50.10       24.44     13.63 o 
  10   4  12      117.09       92.98     18.27 o 
  12   4  12       39.43        6.70     22.54 o 
  14   4  12        5.29       32.29     58.74 o 
 -27   5  12      382.04      415.36     54.77 o 
 -25   5  12      666.90      693.84     40.94 o 
 -23   5  12      410.33      424.79     34.12 o 
 -21   5  12     2671.90     2724.56     51.26 o 
 -19   5  12     3461.17     3469.78     51.81 o 
 -17   5  12     2587.08     2529.56     28.58 o 
 -15   5  12     9427.27     9163.40     61.39 o 
 -13   5  12     7512.30     7231.37     54.68 o 
 -11   5  12     6930.79     6827.18     31.29 o 
  -9   5  12    14606.30    13938.34     52.84 o 
  -7   5  12    13070.33    12352.46     48.28 o 
  -5   5  12     9917.04     9655.79     47.31 o 
  -3   5  12     4282.45     4050.87     30.82 o 
  -1   5  12     2362.33     2326.57     16.02 o 
   1   5  12     2112.00     2027.31     15.62 o 
   3   5  12     1788.39     1675.51     14.34 o 
   5   5  12     1066.52     1020.08     13.13 o 
   7   5  12      264.31      230.36     12.58 o 
   9   5  12      422.71      390.74     21.57 o 
  11   5  12       39.95       15.23     21.70 o 
  13   5  12        6.56       -8.61     27.31 o 
 -26   6  12       84.63       90.70     35.73 o 
 -24   6  12       18.84       14.69     30.08 o 
 -22   6  12        8.79       11.09     30.37 o 
 -20   6  12      404.91      395.78     32.25 o 
 -18   6  12      105.29      102.43     20.12 o 
 -16   6  12       87.84       92.92     12.81 o 
 -14   6  12     1476.47     1454.39     26.12 o 
 -12   6  12      332.26      310.35     12.42 o 
 -10   6  12     1028.61      962.33     21.36 o 
  -8   6  12     3288.18     3250.69     32.02 o 
  -6   6  12      119.78      114.36      9.08 o 
  -4   6  12       52.30       53.07      8.61 o 
  -2   6  12     1242.43     1216.34     14.02 o 
   0   6  12     1155.40     1053.98     12.28 o 
   2   6  12      491.07      479.57     11.39 o 
   4   6  12      261.19      285.62     10.50 o 
   6   6  12      290.76      263.54     13.14 o 
   8   6  12      258.36      225.97     18.82 o 
  10   6  12        3.47       -5.74     21.42 o 
  12   6  12       31.43       17.84     22.64 o 
 -25   7  12       86.21       28.51     39.16 o 
 -23   7  12      438.67      411.13     34.60 o 
 -21   7  12      382.42      348.09     32.81 o 
 -19   7  12      107.60       83.37     27.48 o 
 -17   7  12     1110.28     1141.10     23.66 o 
 -15   7  12      461.97      490.35     14.20 o 
 -13   7  12      263.70      311.37     12.93 o 
 -11   7  12     1217.60     1225.36     23.59 o 
  -9   7  12     1148.60     1203.45     20.52 o 
  -7   7  12     1881.99     1895.56     19.80 o 
  -5   7  12     2906.53     2767.13     16.35 o 
  -3   7  12     1730.13     1747.79     14.38 o 
  -1   7  12      602.95      574.97     11.48 o 
   1   7  12     1777.01     1729.46     15.89 o 
   3   7  12     1125.25     1077.80     13.81 o 
   5   7  12      893.08      908.71     13.91 o 
   7   7  12     1460.97     1454.13     21.46 o 
   9   7  12      189.00      185.14     20.31 o 
  11   7  12      247.74      266.56     23.94 o 
  13   7  12      258.03      292.70     41.94 o 
 -26   8  12      170.75      161.10     45.44 o 
 -24   8  12      131.03       89.63     39.71 o 
 -22   8  12      197.23      210.63     48.73 o 
 -20   8  12      286.07      244.90     38.18 o 
 -18   8  12      286.75      289.89     31.62 o 
 -16   8  12       88.53       74.49     13.46 o 
 -14   8  12      856.86      877.69     15.25 o 
 -12   8  12        3.09       -6.68     10.63 o 
 -10   8  12      351.63      244.74     14.90 o 
  -8   8  12     1677.45     1655.55     23.79 o 
  -6   8  12        1.85        4.10      7.44 o 
  -4   8  12      491.84      503.55     10.40 o 
  -2   8  12     1975.46     1905.11     16.85 o 
   0   8  12      135.42       94.78     10.07 o 
   2   8  12     1469.51     1419.25     15.24 o 
   4   8  12      530.61      534.59     11.84 o 
   6   8  12        1.68       51.50     12.22 o 
   8   8  12     1191.07     1262.87     24.73 o 
  10   8  12      117.71      141.02     20.70 o 
  12   8  12       64.15      147.13     25.91 o 
 -23   9  12       38.71        0.63     38.44 o 
 -21   9  12       98.34       65.11     35.61 o 
 -19   9  12      108.21       59.90     38.37 o 
 -17   9  12       97.98       90.54     25.52 o 
 -15   9  12      335.78      267.29     15.75 o 
 -13   9  12      854.28      698.73     15.58 o 
 -11   9  12      217.92      191.52     12.84 o 
  -9   9  12      620.90      593.96     14.77 o 
  -7   9  12       58.46       34.10      8.52 o 
  -5   9  12     2318.29     2224.15     17.42 o 
  -3   9  12       56.59       55.66      9.02 o 
  -1   9  12      492.59      466.66     12.33 o 
   1   9  12      792.72      753.20     14.17 o 
   3   9  12       32.94       32.64     10.67 o 
   5   9  12     1427.65     1386.28     17.11 o 
   7   9  12      432.46      481.35     16.35 o 
   9   9  12        1.83        7.12     19.66 o 
  11   9  12      360.57      416.68     26.88 o 
 -24  10  12      227.16      262.74     44.93 o 
 -22  10  12      122.73       96.39     38.46 o 
 -20  10  12       11.37       -4.51     46.68 o 
 -18  10  12      518.71      483.57     32.46 o 
 -16  10  12      210.41      168.58     16.87 o 
 -14  10  12      197.33      164.13     16.93 o 
 -12  10  12      368.45      353.94     15.12 o 
 -10  10  12      233.38      190.74     13.71 o 
  -8  10  12      657.50      631.31     15.00 o 
  -6  10  12      644.36      642.43     12.00 o 
  -4  10  12     1672.08     1624.35     15.25 o 
  -2  10  12     1474.02     1401.54     16.28 o 
   0  10  12      714.35      734.85     14.06 o 
   2  10  12     1196.60     1110.91     19.39 o 
   4  10  12      827.72      810.68     14.52 o 
   6  10  12      908.80      936.98     18.21 o 
   8  10  12      560.35      576.09     21.19 o 
  10  10  12      248.58      283.53     24.82 o 
  12  10  12      438.93      562.87     43.00 o 
 -25  11  12       12.12      -33.29     63.66 o 
 -23  11  12        0.06       17.40     42.26 o 
 -21  11  12       10.04      -14.36     36.01 o 
 -19  11  12       30.24       16.73     37.41 o 
 -17  11  12        1.99       -2.42     22.89 o 
 -15  11  12      110.28       81.08     18.02 o 
 -13  11  12      306.97      379.21     26.22 o 
 -11  11  12       22.98       52.01     14.79 o 
  -9  11  12      514.31      495.00     14.60 o 
  -7  11  12       40.25       65.73     11.26 o 
  -5  11  12      189.21      202.17     10.71 o 
  -3  11  12      524.82      506.07     13.11 o 
  -1  11  12       90.85       98.50     12.08 o 
   1  11  12        7.78       12.40     11.79 o 
   3  11  12      460.89      462.35     13.92 o 
   5  11  12        0.69       -2.61     13.41 o 
   7  11  12       10.24       37.59     14.66 o 
   9  11  12      116.34      119.04     22.56 o 
  11  11  12        2.24       37.99     26.70 o 
 -24  12  12      260.18      333.64     47.29 o 
 -22  12  12      430.03      410.66     44.81 o 
 -20  12  12      103.75      139.56     36.74 o 
 -18  12  12     1596.81     1552.54     63.51 o 
 -16  12  12     1454.28     1285.78     30.21 o 
 -14  12  12     1083.19     1026.14     32.74 o 
 -12  12  12     4045.96     3929.39     74.93 o 
 -10  12  12     1853.54     1702.42     26.12 o 
  -8  12  12     1455.21     1316.08     21.05 o 
  -6  12  12     2703.04     2519.67     22.82 o 
  -4  12  12     1880.22     1724.20     17.58 o 
  -2  12  12     1154.00     1010.29     17.13 o 
   0  12  12     1025.37      913.12     16.00 o 
   2  12  12      674.34      639.91     15.15 o 
   4  12  12      111.10       62.07     15.04 o 
   6  12  12      345.45      297.12     17.76 o 
   8  12  12      123.03       93.19     17.16 o 
  10  12  12        9.65      -27.13     32.83 o 
 -23  13  12       98.02      177.90     45.88 o 
 -21  13  12      116.51      137.80     39.38 o 
 -19  13  12      100.83      117.60     39.67 o 
 -17  13  12      388.90      498.26     44.13 o 
 -15  13  12      602.39      542.17     25.94 o 
 -13  13  12      535.29      668.52     26.86 o 
 -11  13  12     1661.84     1839.57     69.05 o 
  -9  13  12     1082.94      982.43     21.53 o 
  -7  13  12      236.14      247.27     20.66 o 
  -5  13  12      830.31      817.17     19.08 o 
  -3  13  12      898.46      880.96     18.56 o 
  -1  13  12      763.88      746.95     18.46 o 
   1  13  12      642.15      619.75     18.22 o 
   3  13  12      345.97      326.83     17.05 o 
   5  13  12      285.62      261.75     16.56 o 
   7  13  12      176.70      184.86     18.60 o 
   9  13  12      134.53      109.21     23.17 o 
 -22  14  12      219.36      304.81     36.43 o 
 -20  14  12       90.23      117.08     31.81 o 
 -18  14  12      783.92      841.88     38.71 o 
 -16  14  12      396.30      450.26     23.93 o 
 -14  14  12      780.83      802.34     34.98 o 
 -12  14  12     2073.56     2198.67     74.19 o 
 -10  14  12      163.26      187.38     18.01 o 
  -8  14  12      514.07      448.61     21.94 o 
  -6  14  12      967.53      885.67     22.48 o 
  -4  14  12       75.77       34.77     14.98 o 
  -2  14  12      308.78      246.32     16.13 o 
   0  14  12      290.83      272.19     17.61 o 
   2  14  12       52.21       23.60     16.20 o 
   4  14  12        2.43       -9.28     16.71 o 
   6  14  12       11.88       22.23     17.81 o 
   8  14  12       22.50        9.26     19.90 o 
  10  14  12        1.09      -18.92     41.77 o 
 -23  15  12      420.14      541.57     68.03 o 
 -21  15  12      151.34      143.48     32.42 o 
 -19  15  12      237.39      270.93     33.21 o 
 -17  15  12      758.45      821.12     28.65 o 
 -15  15  12      104.71       84.81     22.16 o 
 -13  15  12     1065.89     1157.54     29.93 o 
 -11  15  12     1173.90     1190.06     28.32 o 
  -9  15  12      117.17       62.71     19.94 o 
  -7  15  12      790.46      768.22     22.67 o 
  -5  15  12      436.79      369.50     18.39 o 
  -3  15  12      142.32      122.11     17.02 o 
  -1  15  12      471.74      431.91     18.54 o 
   1  15  12      534.18      479.50     19.27 o 
   3  15  12      167.01      140.14     17.55 o 
   5  15  12      136.91      119.79     17.30 o 
   7  15  12      333.45      338.84     21.13 o 
   9  15  12       62.65       53.48     35.52 o 
 -22  16  12       26.01       24.56     42.73 o 
 -20  16  12        3.18      -11.84     38.87 o 
 -18  16  12        0.93       14.22     25.74 o 
 -16  16  12       69.16       59.87     22.75 o 
 -14  16  12       18.69      -13.49     23.11 o 
 -12  16  12        8.15       35.28     19.97 o 
 -10  16  12       44.17        2.43     19.76 o 
  -8  16  12        2.72      -18.98     23.37 o 
  -6  16  12      117.08      108.57     18.31 o 
  -4  16  12        7.09      -11.00     17.07 o 
  -2  16  12       16.38        2.93     16.58 o 
   0  16  12        1.12       25.90     17.74 o 
   2  16  12        7.94       -3.83     24.00 o 
   4  16  12        9.00       -4.24     20.23 o 
   6  16  12        1.66       49.82     22.77 o 
   8  16  12        1.63       -4.87     24.92 o 
 -21  17  12       12.04       -1.27     41.15 o 
 -19  17  12       30.48       10.64     27.18 o 
 -17  17  12       31.10       34.63     21.15 o 
 -15  17  12        8.66       -1.24     21.14 o 
 -13  17  12       40.30       41.16     21.57 o 
 -11  17  12       50.99       69.10     21.78 o 
  -9  17  12        1.84       -9.83     27.40 o 
  -7  17  12       54.06       75.83     17.29 o 
  -5  17  12       34.81       44.63     17.30 o 
  -3  17  12        4.07       -9.97     18.84 o 
  -1  17  12      176.99      175.58     20.06 o 
   1  17  12      210.87      227.90     21.78 o 
   3  17  12      101.36       89.05     21.20 o 
   5  17  12      201.83      237.58     25.82 o 
   7  17  12      172.28      231.34     29.02 o 
 -20  18  12       25.00        5.27     54.27 o 
 -18  18  12       59.50       56.51     24.79 o 
 -16  18  12      107.01       90.91     24.03 o 
 -14  18  12       12.71       -9.23     24.44 o 
 -12  18  12       80.78       72.44     18.50 o 
 -10  18  12      117.71       94.54     21.69 o 
  -8  18  12        1.82      -12.85     21.22 o 
  -6  18  12      359.31      366.68     22.32 o 
  -4  18  12      132.91      132.84     22.76 o 
  -2  18  12        5.95        4.24     25.08 o 
   0  18  12      210.92      245.49     24.21 o 
   2  18  12        5.97       -6.50     22.35 o 
   4  18  12        1.27       -0.19     25.40 o 
   6  18  12       69.89      121.03     30.84 o 
 -19  19  12       10.39      -19.33     56.48 o 
 -17  19  12        0.35       21.64     28.56 o 
 -15  19  12        8.62      -12.64     23.95 o 
 -13  19  12        5.88        4.02     18.97 o 
 -11  19  12        8.60       40.35     23.27 o 
  -9  19  12       13.72        9.51     22.02 o 
  -7  19  12       42.69       70.54     23.14 o 
  -5  19  12        2.37       46.67     24.45 o 
  -3  19  12       40.09        9.29     26.40 o 
  -1  19  12      106.08      123.42     27.27 o 
   1  19  12        4.42       23.62     25.40 o 
   3  19  12       51.08       54.65     24.42 o 
   5  19  12       73.99      144.60     37.82 o 
 -16  20  12       91.04      117.35     21.04 o 
 -14  20  12       14.66       39.18     24.93 o 
 -12  20  12      188.58      203.55     27.70 o 
 -10  20  12      185.48      218.10     27.35 o 
  -8  20  12      102.20      147.52     25.43 o 
  -6  20  12      453.61      551.45     29.73 o 
  -4  20  12      205.51      231.44     26.67 o 
  -2  20  12      121.89      140.77     37.73 o 
   0  20  12      255.88      234.87     30.71 o 
   2  20  12       35.24       29.67     31.98 o 
 -15  21  12        5.19       39.14     30.70 o 
 -13  21  12       40.35       87.01     25.35 o 
 -11  21  12        9.78       82.47     25.63 o 
  -9  21  12       49.44       75.21     25.49 o 
  -7  21  12       39.39      115.40     24.84 o 
  -5  21  12       30.68      102.95     27.60 o 
  -3  21  12       44.84       41.03     31.80 o 
  -1  21  12        3.12       -2.21     31.87 o 
   1  21  12       38.22       83.39     34.05 o 
 -12  22  12      162.16      219.08     27.39 o 
 -10  22  12      114.71       96.86     27.00 o 
  -8  22  12      239.41      288.84     27.59 o 
  -6  22  12      200.02      207.25     29.62 o 
  -4  22  12       94.74       82.49     28.52 o 
  -2  22  12      193.95      233.13     41.83 o 
  -7  23  12        9.26      -11.29     61.19 o 
  -5  23  12        8.70       -5.28     59.19 o 
 -27   1  13      374.86      375.31     49.06 o 
 -25   1  13      406.33      363.83     43.68 o 
 -23   1  13        1.49       -4.39     35.28 o 
 -21   1  13     1322.25     1380.31    117.15 o 
 -19   1  13      172.27      136.41     18.93 o 
 -17   1  13        7.63       -0.73     11.68 o 
 -15   1  13     3640.19     3678.50     45.14 o 
 -13   1  13        3.84       -4.29     10.67 o 
 -11   1  13     1648.60     1655.17     22.38 o 
  -9   1  13     7022.27     6814.81     35.81 o 
  -7   1  13       18.63        2.29     12.80 o 
  -5   1  13     3421.17     3367.52     26.53 o 
  -3   1  13     1400.09     1436.89     15.78 o 
  -1   1  13       49.35       22.62      7.29 o 
   1   1  13     2664.79     2556.39     20.94 o 
   3   1  13     1313.93     1306.21     18.54 o 
   5   1  13      697.65      668.79     15.31 o 
   7   1  13      940.22      939.25     19.11 o 
   9   1  13      603.00      682.09     18.29 o 
  11   1  13      543.79      579.38     23.20 o 
  13   1  13      318.15      275.78     66.37 o 
 -26   2  13       55.94      114.26     37.92 o 
 -24   2  13       39.42        8.43     31.14 o 
 -22   2  13        2.16       -3.78     50.59 o 
 -20   2  13      374.27      442.27     63.46 o 
 -18   2  13       10.64       -0.49     14.73 o 
 -16   2  13      706.17      707.80     25.97 o 
 -14   2  13     1932.69     1859.76     35.23 o 
 -12   2  13      177.21      116.24     13.97 o 
 -10   2  13     3880.05     3645.71     35.48 o 
  -8   2  13     2888.33     2689.18     24.25 o 
  -6   2  13     1432.10     1354.03     27.59 o 
  -4   2  13    12187.84    11875.18     67.43 o 
  -2   2  13     3257.85     3095.28     29.13 o 
   0   2  13      961.01      984.76     12.45 o 
   2   2  13     4663.85     4613.47     23.38 o 
   4   2  13     1104.21     1051.02     16.87 o 
   6   2  13      608.28      585.71     14.71 o 
   8   2  13      717.00      739.48     17.93 o 
  10   2  13      159.02      192.60     19.86 o 
  12   2  13       78.45       60.11     22.40 o 
 -27   3  13      218.93      227.83     38.51 o 
 -25   3  13      422.21      407.94     38.86 o 
 -23   3  13      321.40      248.00     33.92 o 
 -21   3  13     1397.41     1407.99     43.78 o 
 -19   3  13      606.10      596.06     31.34 o 
 -17   3  13      612.69      683.11     21.11 o 
 -15   3  13     2878.89     2870.13     29.57 o 
 -13   3  13      248.35      252.85     16.17 o 
 -11   3  13     1823.10     1673.22     29.02 o 
  -9   3  13     3913.51     3685.86     46.03 o 
  -7   3  13      788.88      729.26     21.31 o 
  -5   3  13     1148.32     1055.85     18.04 o 
  -3   3  13      167.25      155.22     10.07 o 
  -1   3  13        6.18       -4.92      9.13 o 
   1   3  13      486.08      478.21     10.85 o 
   3   3  13       67.77       67.97     11.42 o 
   5   3  13      245.58      198.18     12.70 o 
   7   3  13      136.55      103.74     14.56 o 
   9   3  13        0.63       40.58     18.05 o 
  11   3  13      140.45      121.48     22.57 o 
 -26   4  13      586.37      613.03     42.32 o 
 -24   4  13      138.54      139.71     32.07 o 
 -22   4  13     1290.79     1316.88     43.33 o 
 -20   4  13     2458.71     2478.82     48.23 o 
 -18   4  13      913.50      825.64     23.85 o 
 -16   4  13     6204.89     6242.60     57.88 o 
 -14   4  13     6285.23     6021.74     54.85 o 
 -12   4  13     2294.64     2063.90     34.88 o 
 -10   4  13     5460.24     5196.80     32.80 o 
  -8   4  13     4731.58     4549.94     47.44 o 
  -6   4  13     3824.57     3687.04     27.15 o 
  -4   4  13     7571.47     7291.51     47.89 o 
  -2   4  13     6044.52     5750.04     35.44 o 
   0   4  13     1893.19     1826.38     16.46 o 
   2   4  13     2394.82     2414.56     17.26 o 
   4   4  13     1101.53     1055.84     15.65 o 
   6   4  13      203.77      176.95     12.69 o 
   8   4  13      839.97      837.61     20.31 o 
  10   4  13       90.92       62.82     19.97 o 
  12   4  13       30.62        3.14     27.33 o 
 -25   5  13        1.44       13.61     32.16 o 
 -23   5  13        1.93       21.39     31.10 o 
 -21   5  13       37.97      101.22     31.70 o 
 -19   5  13        7.28       19.57     24.77 o 
 -17   5  13       19.66       71.45     18.56 o 
 -15   5  13       11.27      104.01     24.26 o 
 -13   5  13       25.67       67.65     13.53 o 
 -11   5  13     1133.64     1135.17     19.10 o 
  -9   5  13      814.39      753.35     27.17 o 
  -7   5  13      329.62      259.31     14.89 o 
  -5   5  13     1810.68     1688.38     19.80 o 
  -3   5  13      361.09      399.98     12.30 o 
  -1   5  13      129.66      114.48      9.67 o 
   1   5  13     1009.52      971.19     13.94 o 
   3   5  13      202.81      188.71     10.45 o 
   5   5  13      361.50      331.14     14.16 o 
   7   5  13        8.74        7.46     16.18 o 
   9   5  13      122.26      120.33     20.31 o 
  11   5  13      144.45      106.23     23.51 o 
 -26   6  13      263.36      323.29     45.94 o 
 -24   6  13      437.66      447.42     52.46 o 
 -22   6  13      971.01      983.25     40.36 o 
 -20   6  13     1176.40     1110.30     37.89 o 
 -18   6  13     1204.50     1201.68     41.93 o 
 -16   6  13     3242.11     3242.50     32.32 o 
 -14   6  13     2876.09     2824.93     36.30 o 
 -12   6  13      928.82      906.12     19.57 o 
 -10   6  13     2518.00     2521.66     34.06 o 
  -8   6  13     1148.86     1110.23     19.78 o 
  -6   6  13     1511.11     1434.66     16.93 o 
  -4   6  13     5157.16     4916.36     34.20 o 
  -2   6  13     2207.99     2011.62     18.41 o 
   0   6  13     2774.82     2715.00     18.50 o 
   2   6  13     1831.09     1803.11     17.53 o 
   4   6  13      299.53      288.25     12.03 o 
   6   6  13      959.59      980.39     17.82 o 
   8   6  13      477.51      520.35     22.76 o 
  10   6  13      144.10      162.74     21.04 o 
  12   6  13      183.71      207.76     32.99 o 
 -25   7  13      104.01       68.55     39.76 o 
 -23   7  13      535.07      553.91     52.44 o 
 -21   7  13      842.69      795.46     69.14 o 
 -19   7  13       84.95       49.99     25.28 o 
 -17   7  13      239.52      269.62     22.19 o 
 -15   7  13      624.68      594.62     18.78 o 
 -13   7  13      119.83      144.04     13.50 o 
 -11   7  13      157.35      141.99     13.20 o 
  -9   7  13       61.09       52.83     13.23 o 
  -7   7  13       91.52       61.52     10.75 o 
  -5   7  13      813.85      743.41     15.10 o 
  -3   7  13      361.72      332.10     11.13 o 
  -1   7  13      375.40      332.59     11.12 o 
   1   7  13      295.30      264.42     12.12 o 
   3   7  13      252.38      229.65     11.31 o 
   5   7  13      202.03      191.13     13.06 o 
   7   7  13      212.68      243.57     18.03 o 
   9   7  13      247.35      268.82     20.25 o 
  11   7  13       49.02       59.67     24.17 o 
 -26   8  13        6.10      -20.66     61.72 o 
 -24   8  13      132.00      107.53     44.52 o 
 -22   8  13        5.62        8.68     37.21 o 
 -20   8  13       31.15       50.00     45.12 o 
 -18   8  13      624.17      625.34     30.01 o 
 -16   8  13       20.45       18.71     20.62 o 
 -14   8  13        2.63       -0.98     15.54 o 
 -12   8  13      396.98      420.15     13.86 o 
 -10   8  13        2.05        2.50     13.40 o 
  -8   8  13        3.72       -4.57     10.75 o 
  -6   8  13     1179.84     1091.56     16.02 o 
  -4   8  13     1037.17      997.37     14.69 o 
  -2   8  13      756.49      706.24     13.39 o 
   0   8  13     2175.06     2033.28     18.48 o 
   2   8  13      512.48      492.12     12.82 o 
   4   8  13      581.15      525.77     13.83 o 
   6   8  13     1334.20     1322.94     21.97 o 
   8   8  13      112.16      158.47     21.37 o 
  10   8  13      276.73      304.93     23.92 o 
 -25   9  13       44.97       39.21     61.42 o 
 -23   9  13      232.82      270.30     42.13 o 
 -21   9  13       60.69       44.67     34.83 o 
 -19   9  13       63.21       72.15     29.05 o 
 -17   9  13      184.32      218.68     25.64 o 
 -15   9  13       12.04        1.65     16.47 o 
 -13   9  13      709.06      698.87     16.30 o 
 -11   9  13      684.09      684.70     17.45 o 
  -9   9  13      312.07      290.62     14.21 o 
  -7   9  13      797.86      707.42     14.98 o 
  -5   9  13      275.64      284.44     11.88 o 
  -3   9  13      981.83      931.04     14.49 o 
  -1   9  13      733.73      733.99     15.20 o 
   1   9  13      385.34      367.72     12.83 o 
   3   9  13      993.82     1002.38     16.15 o 
   5   9  13      379.44      443.17     14.77 o 
   7   9  13      545.23      571.52     23.03 o 
   9   9  13      471.27      526.78     24.36 o 
  11   9  13      129.11      244.20     46.41 o 
 -24  10  13       71.74       49.15     41.91 o 
 -22  10  13       17.91      -11.56     37.67 o 
 -20  10  13       26.69       -9.77     35.40 o 
 -18  10  13      236.04      185.93     27.51 o 
 -16  10  13       16.80      -10.57     24.28 o 
 -14  10  13      117.06       92.15     21.97 o 
 -12  10  13       23.66       34.46     14.91 o 
 -10  10  13      387.45      310.63     19.43 o 
  -8  10  13      720.33      668.69     15.70 o 
  -6  10  13       38.78       35.19     11.94 o 
  -4  10  13      308.38      279.68     12.76 o 
  -2  10  13       39.48       77.87     12.19 o 
   0  10  13       21.11       10.51     12.31 o 
   2  10  13      257.93      239.59     13.17 o 
   4  10  13       12.05       29.34     13.16 o 
   6  10  13       23.43       26.82     15.45 o 
   8  10  13       12.50       39.66     20.82 o 
  10  10  13       10.91       35.10     26.68 o 
 -23  11  13      337.63      371.41     47.00 o 
 -21  11  13       49.33       33.49     36.50 o 
 -19  11  13      305.60      315.25     42.93 o 
 -17  11  13      954.92      927.50     49.77 o 
 -15  11  13       83.17       40.97     22.55 o 
 -13  11  13     2460.12     2579.10     63.56 o 
 -11  11  13     3511.14     3314.18     29.32 o 
  -9  11  13     1008.97      937.42     20.56 o 
  -7  11  13     3002.76     2851.31     33.66 o 
  -5  11  13     1275.88     1160.60     18.21 o 
  -3  11  13     1145.94     1146.75     17.72 o 
  -1  11  13     1821.90     1816.60     19.76 o 
   1  11  13      528.31      501.13     14.75 o 
   3  11  13      739.71      704.24     16.05 o 
   5  11  13      450.96      460.85     15.99 o 
   7  11  13      185.99      187.01     21.90 o 
   9  11  13      245.91      232.95     24.82 o 
 -24  12  13       12.06       47.18     43.82 o 
 -22  12  13       27.60       43.92     39.88 o 
 -20  12  13        3.73       -7.68     38.07 o 
 -18  12  13       32.22       99.23     42.76 o 
 -16  12  13      211.85      186.87     25.52 o 
 -14  12  13       36.99       75.60     18.85 o 
 -12  12  13      786.26     1013.89     62.14 o 
 -10  12  13     1285.65     1158.28     24.83 o 
  -8  12  13      851.51      869.51     23.31 o 
  -6  12  13     1149.70     1203.07     28.34 o 
  -4  12  13      866.57      770.51     18.94 o 
  -2  12  13      837.06      917.35     18.42 o 
   0  12  13      311.17      307.25     15.08 o 
   2  12  13      707.28      638.65     16.81 o 
   4  12  13      540.73      563.79     17.42 o 
   6  12  13       16.43       34.57     17.11 o 
   8  12  13      147.68      102.38     27.92 o 
 -23  13  13      442.53      533.54     50.83 o 
 -21  13  13       37.99       37.14     38.92 o 
 -19  13  13      485.38      493.54     46.38 o 
 -17  13  13      746.73      820.75     32.16 o 
 -15  13  13       70.10       29.51     23.83 o 
 -13  13  13     2350.39     2298.53     43.08 o 
 -11  13  13     1498.06     1464.17     27.06 o 
  -9  13  13      556.71      432.49     21.31 o 
  -7  13  13     2669.02     2494.49     35.23 o 
  -5  13  13      275.46      279.99     20.34 o 
  -3  13  13      118.96       76.37     17.37 o 
  -1  13  13      895.36      825.44     20.28 o 
   1  13  13      115.38      100.69     15.68 o 
   3  13  13       26.60        6.61     15.09 o 
   5  13  13      140.34      132.72     16.95 o 
   7  13  13       57.81       37.42     19.86 o 
   9  13  13       10.57      -29.52     45.94 o 
 -22  14  13      272.26      307.59     36.31 o 
 -20  14  13      175.94      177.01     32.19 o 
 -18  14  13      955.06     1107.73     63.38 o 
 -16  14  13      358.02      343.44     27.48 o 
 -14  14  13      217.41      209.34     23.12 o 
 -12  14  13     1333.66     1489.59     62.83 o 
 -10  14  13      340.82      301.29     18.21 o 
  -8  14  13      454.50      463.81     21.88 o 
  -6  14  13     1061.78     1103.65     30.69 o 
  -4  14  13       31.39      -13.81     18.07 o 
  -2  14  13      186.30      161.82     16.52 o 
   0  14  13      561.76      550.94     20.25 o 
   2  14  13       82.45       45.65     16.47 o 
   4  14  13      169.00      183.48     16.41 o 
   6  14  13      132.97      132.97     19.02 o 
   8  14  13       13.48       -2.27     37.86 o 
 -21  15  13        3.34       18.42     39.66 o 
 -19  15  13        0.91       30.98     30.02 o 
 -17  15  13        3.67       41.40     25.80 o 
 -15  15  13        0.47      -12.40     22.59 o 
 -13  15  13      146.03      145.87     20.08 o 
 -11  15  13       57.63       60.37     17.10 o 
  -9  15  13      216.68      195.31     20.43 o 
  -7  15  13      403.93      426.71     20.50 o 
  -5  15  13        1.69      -17.29     20.04 o 
  -3  15  13       95.90       40.83     18.10 o 
  -1  15  13      212.83      232.09     19.93 o 
   1  15  13       14.90      -19.75     20.64 o 
   3  15  13      106.10       75.17     18.46 o 
   5  15  13       38.88       54.66     20.69 o 
   7  15  13        7.66      -13.06     24.69 o 
 -22  16  13      100.70      113.63     57.07 o 
 -20  16  13       56.11       37.24     31.89 o 
 -18  16  13      339.28      402.74     30.02 o 
 -16  16  13       52.52       47.08     24.54 o 
 -14  16  13       60.77       29.06     19.32 o 
 -12  16  13      136.63      151.38     20.83 o 
 -10  16  13        0.76      -22.43     25.05 o 
  -8  16  13      147.51      186.26     18.60 o 
  -6  16  13      129.96      145.16     19.55 o 
  -4  16  13        2.22      -10.04     22.05 o 
  -2  16  13      115.16      137.36     19.11 o 
   0  16  13      287.21      274.59     20.87 o 
   2  16  13       62.31       35.46     18.55 o 
   4  16  13      103.81      118.93     23.30 o 
   6  16  13      151.12      150.49     27.52 o 
 -19  17  13       20.74       54.91     32.32 o 
 -17  17  13       76.64       90.32     24.31 o 
 -15  17  13       42.17       15.18     21.69 o 
 -13  17  13        0.72      -14.18     23.70 o 
 -11  17  13        2.80        2.49     23.62 o 
  -9  17  13        1.43        2.78     17.26 o 
  -7  17  13        0.40       12.95     17.22 o 
  -5  17  13       52.46       48.62     19.38 o 
  -3  17  13       13.09      -11.64     22.07 o 
  -1  17  13        4.55       63.99     22.85 o 
   1  17  13       14.64       -2.41     24.85 o 
   3  17  13       34.31        6.47     25.91 o 
   5  17  13       16.68       74.74     31.06 o 
 -18  18  13       69.54       64.65     25.72 o 
 -16  18  13        2.53       -6.90     27.85 o 
 -14  18  13        0.71       -3.05     23.16 o 
 -12  18  13       82.79      112.29     23.68 o 
 -10  18  13       10.46        3.96     22.05 o 
  -8  18  13       46.09       33.23     20.74 o 
  -6  18  13      182.78      263.76     26.26 o 
  -4  18  13        0.72      -17.36     30.50 o 
  -2  18  13      204.83      258.03     31.00 o 
   0  18  13       88.03       99.26     27.57 o 
   2  18  13       20.24      -17.43     41.81 o 
   4  18  13      186.45      217.64     32.57 o 
 -17  19  13       79.31       77.96     29.82 o 
 -15  19  13       12.46        6.92     24.67 o 
 -13  19  13       85.87      118.87     25.71 o 
 -11  19  13      152.55      169.91     26.95 o 
  -9  19  13       18.25       18.26     24.42 o 
  -7  19  13      362.45      465.56     37.58 o 
  -5  19  13      338.39      359.11     28.78 o 
  -3  19  13       41.67       50.62     31.06 o 
  -1  19  13      399.70      471.52     32.46 o 
   1  19  13      115.53       86.72     28.73 o 
   3  19  13       24.62       47.74     36.94 o 
 -16  20  13        8.35       12.46     33.00 o 
 -14  20  13       46.15       52.83     29.74 o 
 -12  20  13        0.51       35.99     30.04 o 
 -10  20  13        5.60        6.09     29.77 o 
  -8  20  13       35.46       71.94     30.55 o 
  -6  20  13        3.65       81.53     30.90 o 
  -4  20  13       38.22       64.48     28.05 o 
  -2  20  13        9.32       53.92     33.64 o 
   0  20  13       25.77       69.37     29.82 o 
 -13  21  13      217.49      273.35     27.86 o 
 -11  21  13      134.62      158.21     27.39 o 
  -9  21  13      179.61      223.61     30.51 o 
  -7  21  13      222.29      272.63     31.02 o 
  -5  21  13      195.13      204.98     29.83 o 
  -3  21  13      248.72      262.60     36.78 o 
 -12  22  13       36.62       15.05     60.45 o 
 -10  22  13        7.22       67.34     62.73 o 
  -8  22  13        0.86       11.39     43.18 o 
  -6  22  13       14.85        2.56     58.32 o 
 -26   0  14      382.46      333.07     64.25 o 
 -24   0  14      133.34      109.54     53.05 o 
 -22   0  14     1071.25     1077.94     70.59 o 
 -20   0  14     2295.25     2277.78     52.36 o 
 -18   0  14      199.26      187.85     19.35 o 
 -16   0  14     3133.20     3158.31     71.47 o 
 -14   0  14     2552.27     2400.15     37.78 o 
 -12   0  14      505.98      524.55     21.42 o 
 -10   0  14     7349.11     7026.67     50.56 o 
  -8   0  14      734.09      675.37     24.52 o 
  -6   0  14     1814.63     1769.51     31.34 o 
  -4   0  14     8280.79     7908.39     39.90 o 
  -2   0  14       44.56       26.72     12.12 o 
   0   0  14     1849.02     1753.85     25.02 o 
   2   0  14     3227.95     3068.96     33.64 o 
   4   0  14       68.21       50.27     18.14 o 
   6   0  14      997.62      951.08     24.57 o 
   8   0  14      484.15      489.24     26.02 o 
  10   0  14       13.07      -26.41     41.12 o 
 -27   1  14        2.48       29.83     63.49 o 
 -25   1  14       17.87       20.45     38.87 o 
 -23   1  14       26.05       19.89     36.75 o 
 -21   1  14       71.47      154.93     38.34 o 
 -19   1  14        0.26        2.27     15.83 o 
 -17   1  14        6.41        5.71     12.59 o 
 -15   1  14      551.32      602.80     17.54 o 
 -13   1  14      274.71      264.48     13.60 o 
 -11   1  14     1579.03     1518.30     20.42 o 
  -9   1  14     1370.91     1382.85     19.71 o 
  -7   1  14      441.06      391.61     14.05 o 
  -5   1  14     2759.12     2709.60     22.55 o 
  -3   1  14      913.85      964.90     16.74 o 
  -1   1  14      641.30      603.46     12.12 o 
   1   1  14     1778.37     1853.94     25.94 o 
   3   1  14      250.58      258.88     14.15 o 
   5   1  14      124.60      117.39     13.33 o 
   7   1  14      182.84      231.16     16.57 o 
   9   1  14       87.82       76.14     17.32 o 
  11   1  14       28.75      -15.68     31.83 o 
 -26   2  14      449.67      434.54     48.09 o 
 -24   2  14      424.43      414.42     43.79 o 
 -22   2  14      828.77      820.27     47.47 o 
 -20   2  14     1666.91     1638.47     50.93 o 
 -18   2  14      200.19      173.81     13.73 o 
 -16   2  14     1582.69     1604.06     21.59 o 
 -14   2  14     1816.57     1759.37     25.65 o 
 -12   2  14        7.25       17.50     16.53 o 
 -10   2  14     3276.35     3245.66     47.13 o 
  -8   2  14      458.39      464.76     15.30 o 
  -6   2  14        3.53        7.61     11.90 o 
  -4   2  14     3522.43     3473.66     23.88 o 
  -2   2  14        6.75        1.14      9.28 o 
   0   2  14      346.23      352.22     16.04 o 
   2   2  14     1315.50     1374.09     21.99 o 
   4   2  14       19.91        4.39     13.73 o 
   6   2  14      565.00      556.40     16.39 o 
   8   2  14      122.50      175.30     16.66 o 
  10   2  14        5.77       -1.95     34.45 o 
 -27   3  14      191.38      227.43     64.37 o 
 -25   3  14        2.29       15.02     57.20 o 
 -23   3  14       65.29       45.27     38.16 o 
 -21   3  14      706.66      774.82     52.85 o 
 -19   3  14       39.92       39.47     17.19 o 
 -17   3  14      539.05      597.08     17.95 o 
 -15   3  14     2483.75     2544.51     29.17 o 
 -13   3  14      754.01      750.87     19.12 o 
 -11   3  14     3777.42     3690.82     29.61 o 
  -9   3  14     5963.29     5769.30     58.22 o 
  -7   3  14     1015.78      947.74     17.64 o 
  -5   3  14     4474.76     4454.51     42.49 o 
  -3   3  14     5197.83     5124.43     34.56 o 
  -1   3  14     1017.23     1013.32     13.81 o 
   1   3  14     3279.03     3402.67     32.65 o 
   3   3  14     1539.90     1565.66     22.98 o 
   5   3  14      129.25      105.68     13.27 o 
   7   3  14     1061.72     1099.12     20.74 o 
   9   3  14      459.51      477.10     21.99 o 
  11   3  14      105.43      113.68     26.66 o 
 -26   4  14       53.15       90.39     43.38 o 
 -24   4  14      356.44      288.88     42.47 o 
 -22   4  14        1.83       -0.04     36.63 o 
 -20   4  14      114.75       80.80     27.75 o 
 -18   4  14       68.17       54.18     16.64 o 
 -16   4  14        6.28       52.16     15.29 o 
 -14   4  14      185.07      158.80     20.22 o 
 -12   4  14       19.67       -0.60     12.89 o 
 -10   4  14      185.88      226.63     15.53 o 
  -8   4  14       42.02       25.68     13.81 o 
  -6   4  14       58.17       28.14     11.33 o 
  -4   4  14      620.66      618.11     15.05 o 
  -2   4  14        1.94       -9.60      9.60 o 
   0   4  14      467.12      435.39     12.06 o 
   2   4  14       66.26      100.85     11.85 o 
   4   4  14       11.50        3.74     14.52 o 
   6   4  14      491.82      473.84     17.27 o 
   8   4  14       22.72       59.89     18.39 o 
  10   4  14        2.68       -5.64     20.86 o 
 -25   5  14      217.73      205.40     42.56 o 
 -23   5  14      532.13      478.01     44.76 o 
 -21   5  14      645.30      651.74     73.88 o 
 -19   5  14      299.12      239.78     26.05 o 
 -17   5  14     1527.83     1519.54     24.49 o 
 -15   5  14     1640.67     1633.17     35.38 o 
 -13   5  14      464.99      415.24     15.86 o 
 -11   5  14     2357.71     2341.53     25.37 o 
  -9   5  14     2760.77     2524.81     38.75 o 
  -7   5  14      629.14      569.13     14.62 o 
  -5   5  14     2084.53     2102.36     23.79 o 
  -3   5  14     2374.48     2386.54     21.59 o 
  -1   5  14      714.65      689.80     12.62 o 
   1   5  14     1450.26     1486.96     16.46 o 
   3   5  14      536.02      532.39     15.15 o 
   5   5  14      357.81      372.92     15.91 o 
   7   5  14     1336.83     1373.91     23.21 o 
   9   5  14      355.45      388.15     22.78 o 
  11   5  14      263.02      322.19     38.41 o 
 -26   6  14       77.10       68.60     41.93 o 
 -24   6  14       48.63       29.04     39.94 o 
 -22   6  14      864.38      798.11     55.93 o 
 -20   6  14       16.30       57.99     47.15 o 
 -18   6  14      234.03      261.84     23.47 o 
 -16   6  14      739.09      691.06     20.40 o 
 -14   6  14      172.14      165.97     15.39 o 
 -12   6  14       23.77       26.90     13.14 o 
 -10   6  14       67.12       90.68     14.14 o 
  -8   6  14      534.46      495.93     15.67 o 
  -6   6  14     1119.93     1044.55     17.64 o 
  -4   6  14      519.40      491.72     14.35 o 
  -2   6  14      375.17      369.58     13.88 o 
   0   6  14      382.18      359.85     12.50 o 
   2   6  14        0.16       -8.72     11.02 o 
   4   6  14      154.66      141.37     14.10 o 
   6   6  14       68.47       77.47     15.57 o 
   8   6  14       74.81       80.89     20.76 o 
  10   6  14       13.90       30.06     23.88 o 
 -25   7  14      208.43      245.34     47.15 o 
 -23   7  14       93.44      106.46     40.58 o 
 -21   7  14      106.92      171.59     53.39 o 
 -19   7  14      666.56      727.23     37.04 o 
 -17   7  14      469.92      418.02     25.19 o 
 -15   7  14     1156.85     1107.10     22.55 o 
 -13   7  14     1460.24     1393.28     21.80 o 
 -11   7  14     1104.66      972.32     19.26 o 
  -9   7  14     1459.00     1411.66     22.82 o 
  -7   7  14     1380.49     1324.59     17.83 o 
  -5   7  14     1536.87     1481.06     18.98 o 
  -3   7  14      898.53      858.50     19.96 o 
  -1   7  14     1397.41     1268.47     17.08 o 
   1   7  14      807.95      722.35     14.44 o 
   3   7  14      289.88      253.06     13.43 o 
   5   7  14      876.31      864.10     17.52 o 
   7   7  14      324.96      314.89     21.98 o 
   9   7  14      345.08      361.60     23.92 o 
 -24   8  14       81.41       75.60     39.91 o 
 -22   8  14      589.98      626.76     46.64 o 
 -20   8  14      134.53      148.43     38.19 o 
 -18   8  14      393.60      409.66     26.52 o 
 -16   8  14      905.09      871.41     29.15 o 
 -14   8  14       37.12       39.71     19.08 o 
 -12   8  14      539.52      559.08     18.09 o 
 -10   8  14      522.32      501.41     18.34 o 
  -8   8  14      177.45      183.73     12.99 o 
  -6   8  14       52.12       73.00     13.03 o 
  -4   8  14        4.80       -5.36     12.91 o 
  -2   8  14      374.72      376.34     15.10 o 
   0   8  14      145.53      152.49     12.70 o 
   2   8  14      204.40      189.80     13.47 o 
   4   8  14      255.44      277.57     16.46 o 
   6   8  14       22.26        3.41     16.44 o 
   8   8  14      173.92      162.51     21.65 o 
  10   8  14       46.36       94.76     38.25 o 
 -25   9  14      125.44       86.98     44.52 o 
 -23   9  14       77.74       53.39     41.26 o 
 -21   9  14       17.32       32.24     40.24 o 
 -19   9  14      663.91      628.38     31.99 o 
 -17   9  14      299.74      319.11     26.50 o 
 -15   9  14      202.11      222.95     18.73 o 
 -13   9  14     1884.40     1790.58     28.58 o 
 -11   9  14      209.11      213.03     18.21 o 
  -9   9  14        3.58       11.32     15.04 o 
  -7   9  14      495.92      497.38     20.56 o 
  -5   9  14        8.77        5.67     13.28 o 
  -3   9  14        2.61       -3.87     14.17 o 
  -1   9  14      124.12       91.51     13.15 o 
   1   9  14       22.60       13.37     11.94 o 
   3   9  14        9.48       11.19     13.27 o 
   5   9  14       25.91        8.15     17.09 o 
   7   9  14       18.29        4.83     20.14 o 
   9   9  14       42.67       41.82     22.34 o 
 -24  10  14      100.95      100.77     43.30 o 
 -22  10  14      282.02      298.47     42.26 o 
 -20  10  14      142.92      108.72     38.24 o 
 -18  10  14     1144.73     1308.42     39.67 o 
 -16  10  14      622.99      599.10     26.41 o 
 -14  10  14      370.06      410.29     20.87 o 
 -12  10  14     3044.81     3126.64     31.30 o 
 -10  10  14      828.84      809.31     19.71 o 
  -8  10  14     1568.32     1527.12     23.53 o 
  -6  10  14     3602.42     3492.97     29.01 o 
  -4  10  14      618.20      553.39     16.98 o 
  -2  10  14     1413.20     1353.77     20.90 o 
   0  10  14     1265.42     1226.30     18.39 o 
   2  10  14      718.64      697.08     15.83 o 
   4  10  14      781.52      782.41     17.33 o 
   6  10  14      163.43      142.79     21.86 o 
   8  10  14      190.17      171.88     22.95 o 
 -23  11  14        4.35       53.53     61.63 o 
 -21  11  14        0.52      -18.00     49.96 o 
 -19  11  14      121.65      114.69     38.91 o 
 -17  11  14       17.16       48.77     24.85 o 
 -15  11  14        0.36      -17.33     32.33 o 
 -13  11  14       19.61       64.64     21.56 o 
 -11  11  14      601.78      584.13     19.43 o 
  -9  11  14      357.00      282.90     17.84 o 
  -7  11  14      446.90      604.53     17.64 o 
  -5  11  14     1641.70     1589.78     23.21 o 
  -3  11  14      500.74      489.22     17.13 o 
  -1  11  14      269.26      360.75     16.84 o 
   1  11  14      664.38      647.16     16.60 o 
   3  11  14      255.91      311.83     14.91 o 
   5  11  14       72.24       85.93     20.35 o 
   7  11  14       83.01       52.43     30.90 o 
 -24  12  14      256.97      295.91     67.93 o 
 -22  12  14       92.80       42.11     40.41 o 
 -20  12  14      198.72      168.02     39.95 o 
 -18  12  14      909.31      947.63     58.39 o 
 -16  12  14       37.39       30.92     22.83 o 
 -14  12  14      455.50      425.53     23.66 o 
 -12  12  14     1227.55     1101.58     27.74 o 
 -10  12  14       31.97      -24.03     25.97 o 
  -8  12  14     1786.24     1799.37     27.35 o 
  -6  12  14     1444.22     1476.56     25.55 o 
  -4  12  14       59.90       34.49     17.53 o 
  -2  12  14     1179.54     1174.56     24.04 o 
   0  12  14      474.28      527.36     20.59 o 
   2  12  14      173.70      193.15     16.37 o 
   4  12  14      674.88      744.22     19.26 o 
   6  12  14      106.25       90.65     30.83 o 
   8  12  14       26.43      -11.21     41.17 o 
 -23  13  14      192.33      197.42     45.34 o 
 -21  13  14       90.19       32.81     38.59 o 
 -19  13  14      224.50      215.66     49.72 o 
 -17  13  14      381.49      420.58     27.86 o 
 -15  13  14       32.91        5.68     21.39 o 
 -13  13  14      628.06      657.93     24.65 o 
 -11  13  14      401.66      381.69     21.76 o 
  -9  13  14       90.13       54.98     18.35 o 
  -7  13  14     1258.18     1373.50     41.01 o 
  -5  13  14      434.12      388.04     20.89 o 
  -3  13  14      216.35      210.85     18.49 o 
  -1  13  14      384.54      460.64     20.39 o 
   1  13  14      123.77       77.90     17.80 o 
   3  13  14      228.27      254.35     17.89 o 
   5  13  14      111.45      147.91     20.11 o 
   7  13  14       48.19       -7.36     30.81 o 
 -22  14  14        0.23       -9.37     32.79 o 
 -20  14  14        1.91      -26.24     35.75 o 
 -18  14  14       35.94      108.52     30.64 o 
 -16  14  14        3.01       -0.24     22.92 o 
 -14  14  14        0.59       13.51     20.86 o 
 -12  14  14       80.50       79.10     18.07 o 
 -10  14  14       15.37      -13.28     17.59 o 
  -8  14  14      426.19      395.13     18.85 o 
  -6  14  14      337.29      324.91     19.98 o 
  -4  14  14        7.36       -9.16     22.81 o 
  -2  14  14      618.49      622.78     21.51 o 
   0  14  14      223.55      230.34     20.31 o 
   2  14  14       57.46       29.38     17.74 o 
   4  14  14      402.20      420.26     23.35 o 
   6  14  14       40.62       39.15     26.92 o 
 -21  15  14       79.44       71.11     33.09 o 
 -19  15  14      282.43      307.81     34.82 o 
 -17  15  14      233.19      235.09     27.58 o 
 -15  15  14       73.56       60.43     23.23 o 
 -13  15  14      187.98      188.92     20.19 o 
 -11  15  14       74.00       74.41     19.38 o 
  -9  15  14        8.84       -3.78     17.12 o 
  -7  15  14      345.34      418.54     20.93 o 
  -5  15  14       81.16       52.18     17.89 o 
  -3  15  14        4.56       -7.88     19.97 o 
  -1  15  14      331.26      409.71     22.30 o 
   1  15  14        1.21      -22.67     22.67 o 
   3  15  14       22.78       21.89     19.05 o 
   5  15  14      320.98      367.53     26.31 o 
 -20  16  14        1.35       -3.02     38.65 o 
 -18  16  14       10.48       53.75     27.54 o 
 -16  16  14       26.75       15.69     22.20 o 
 -14  16  14        7.10       13.87     20.66 o 
 -12  16  14        1.27       31.22     21.84 o 
 -10  16  14        4.90      -11.29     18.94 o 
  -8  16  14      156.62      140.47     20.72 o 
  -6  16  14       45.93       62.77     19.84 o 
  -4  16  14       27.75       -0.10     21.62 o 
  -2  16  14      126.64      137.19     20.41 o 
   0  16  14        1.81      -14.87     21.74 o 
   2  16  14       64.83       14.50     24.55 o 
   4  16  14       39.53       87.26     27.04 o 
 -19  17  14      137.80      141.44     29.65 o 
 -17  17  14      108.79      139.78     25.65 o 
 -15  17  14       39.66       19.04     23.24 o 
 -13  17  14      303.55      368.20     28.97 o 
 -11  17  14       49.39       71.81     21.45 o 
  -9  17  14       49.35       40.31     19.04 o 
  -7  17  14      399.27      440.91     24.59 o 
  -5  17  14       32.22       22.09     20.75 o 
  -3  17  14      129.93       89.68     24.87 o 
  -1  17  14      201.26      200.72     28.41 o 
   1  17  14        1.98      -12.67     67.27 o 
   3  17  14       89.65       90.60     27.65 o 
 -18  18  14       33.36       28.86     26.39 o 
 -16  18  14       11.09       11.09     33.48 o 
 -14  18  14       55.58      105.09     29.32 o 
 -12  18  14      133.52      192.41     29.81 o 
 -10  18  14       10.17       -8.43     26.20 o 
  -8  18  14       59.56       90.31     26.72 o 
  -6  18  14      113.44      178.95     26.26 o 
  -4  18  14       14.33        1.24     34.06 o 
  -2  18  14      203.77      261.86     33.58 o 
   0  18  14      141.07      107.28     28.94 o 
   2  18  14        4.04       -1.96     27.76 o 
 -17  19  14       27.20       -6.19     57.53 o 
 -15  19  14       94.24      129.77     31.40 o 
 -13  19  14      117.11      205.62     32.06 o 
 -11  19  14       30.10       45.98     26.86 o 
  -9  19  14       40.62       52.03     30.03 o 
  -7  19  14       38.69      100.97     28.39 o 
  -5  19  14       16.02       24.18     30.40 o 
  -3  19  14       47.45       62.79     33.78 o 
  -1  19  14        1.81       54.43     32.19 o 
   1  19  14        1.27       10.22     36.41 o 
 -14  20  14      256.27      315.41     35.20 o 
 -12  20  14      188.98      194.99     33.98 o 
 -10  20  14       99.53       67.20     32.38 o 
  -8  20  14      229.67      263.96     34.06 o 
  -6  20  14      153.20      154.78     30.68 o 
  -4  20  14      193.49      203.93     35.54 o 
  -2  20  14      217.93      283.82     34.99 o 
 -13  21  14       11.33       38.25     61.35 o 
  -9  21  14        2.33        7.74     33.48 o 
  -7  21  14       32.80       32.16     32.30 o 
 -25   1  15      263.98      252.52     41.64 o 
 -23   1  15     1146.42     1220.65     53.58 o 
 -21   1  15     2185.62     2361.94     60.86 o 
 -19   1  15     2474.94     2384.13     35.49 o 
 -17   1  15     2973.00     3020.75     27.90 o 
 -15   1  15     3791.87     3764.08     33.04 o 
 -13   1  15     1254.20     1111.74     19.50 o 
 -11   1  15     2469.58     2443.95     24.92 o 
  -9   1  15     4358.86     4252.09     39.14 o 
  -7   1  15      704.62      643.07     15.68 o 
  -5   1  15     3086.78     2877.35     35.64 o 
  -3   1  15     1329.62     1260.35     15.41 o 
  -1   1  15       66.03       38.20     12.23 o 
   1   1  15     2358.45     2277.16     33.17 o 
   3   1  15      147.91      102.94     13.73 o 
   5   1  15       43.11       -1.08     15.17 o 
   7   1  15      833.02      845.21     20.51 o 
   9   1  15       11.63       -1.62     39.85 o 
 -26   2  15        3.70      -27.84     54.52 o 
 -24   2  15        2.40       16.54     40.62 o 
 -22   2  15      332.68      391.15     42.04 o 
 -20   2  15        5.21       61.55     20.36 o 
 -18   2  15       46.00       61.69     15.34 o 
 -16   2  15     1438.10     1493.36     22.48 o 
 -14   2  15      317.98      318.76     15.87 o 
 -12   2  15      793.74      772.00     19.17 o 
 -10   2  15     2277.30     2378.32     26.16 o 
  -8   2  15      744.89      726.15     17.50 o 
  -6   2  15     2434.03     2340.77     22.77 o 
  -4   2  15     1771.62     1784.23     19.36 o 
  -2   2  15      288.04      272.98     12.71 o 
   0   2  15     1361.70     1319.41     18.73 o 
   2   2  15      849.02      886.63     19.14 o 
   4   2  15       80.36       53.12     13.87 o 
   6   2  15      304.38      347.37     17.54 o 
   8   2  15      251.83      291.20     20.13 o 
  10   2  15        9.25      -16.76     44.63 o 
 -25   3  15      267.70      238.99     48.19 o 
 -23   3  15      102.54       67.57     38.89 o 
 -21   3  15      149.16      145.20     36.24 o 
 -19   3  15     1112.90     1054.47     24.30 o 
 -17   3  15       31.22       17.37     18.55 o 
 -15   3  15      178.53      144.75     17.65 o 
 -13   3  15       26.12       -2.17     15.30 o 
 -11   3  15        6.88       -3.04     15.87 o 
  -9   3  15      715.77      672.44     17.98 o 
  -7   3  15       62.72       40.55     12.58 o 
  -5   3  15      477.06      481.77     16.38 o 
  -3   3  15      848.19      741.05     16.25 o 
  -1   3  15       10.12       -3.05     11.30 o 
   1   3  15      731.87      827.16     18.81 o 
   3   3  15       98.42       74.45     14.78 o 
   5   3  15      253.78      250.30     15.68 o 
   7   3  15      379.38      434.73     19.86 o 
   9   3  15       40.62        7.77     23.36 o 
 -26   4  15       53.78       19.04     42.29 o 
 -24   4  15      125.88      104.01     39.68 o 
 -22   4  15      160.62      110.75     37.80 o 
 -20   4  15       18.56        0.04     22.99 o 
 -18   4  15       64.84       43.65     17.87 o 
 -16   4  15      358.79      378.15     18.39 o 
 -14   4  15       62.29       34.47     15.72 o 
 -12   4  15      536.12      533.51     17.58 o 
 -10   4  15     1708.26     1644.48     24.57 o 
  -8   4  15      435.95      439.78     15.08 o 
  -6   4  15      912.05      898.03     17.26 o 
  -4   4  15     2221.16     2218.04     30.20 o 
  -2   4  15      259.34      275.27     12.33 o 
   0   4  15     1525.79     1523.41     18.56 o 
   2   4  15     2037.32     2053.08     25.74 o 
   4   4  15      293.56      301.21     16.02 o 
   6   4  15     1068.26     1219.97     31.19 o 
   8   4  15      404.72      460.83     22.74 o 
  10   4  15      110.83       91.71     46.15 o 
 -25   5  15       17.84       -1.99     40.65 o 
 -23   5  15      137.33      114.84     40.04 o 
 -21   5  15       41.81       10.64     34.48 o 
 -19   5  15      196.34      128.54     20.67 o 
 -17   5  15      584.09      564.93     20.31 o 
 -15   5  15       20.13      -17.69     17.69 o 
 -13   5  15       72.87       20.26     14.88 o 
 -11   5  15      418.98      379.62     16.38 o 
  -9   5  15      306.12      250.82     17.32 o 
  -7   5  15       11.03      -12.15     13.69 o 
  -5   5  15       37.60       32.56     12.42 o 
  -3   5  15      799.28      777.99     16.26 o 
  -1   5  15      100.50       75.55     11.74 o 
   1   5  15       30.99       64.23     13.92 o 
   3   5  15      182.36      194.77     17.12 o 
   5   5  15       51.90       71.77     15.39 o 
   7   5  15       27.86       57.63     18.55 o 
   9   5  15       14.04       35.86     26.27 o 
 -26   6  15      139.03      153.59     44.06 o 
 -24   6  15      181.07      189.79     41.69 o 
 -22   6  15       63.15       42.87     37.99 o 
 -20   6  15       50.18       19.87     24.54 o 
 -18   6  15      142.64      105.98     22.81 o 
 -16   6  15      314.18      286.75     18.81 o 
 -14   6  15      578.76      486.29     19.03 o 
 -12   6  15     1303.99     1186.32     28.94 o 
 -10   6  15     1638.75     1525.39     24.30 o 
  -8   6  15      891.48      855.51     17.50 o 
  -6   6  15      871.34      798.50     18.19 o 
  -4   6  15     1009.27      976.24     16.86 o 
  -2   6  15     1021.67      992.01     17.84 o 
   0   6  15      935.72      905.14     16.07 o 
   2   6  15      922.90      914.83     21.02 o 
   4   6  15      788.23      763.38     20.46 o 
   6   6  15      390.55      397.76     19.79 o 
   8   6  15      250.22      256.77     24.61 o 
 -25   7  15       21.54       26.20     41.44 o 
 -23   7  15      328.11      354.48     45.07 o 
 -21   7  15      192.81      176.09     37.58 o 
 -19   7  15        0.90       -0.37     23.14 o 
 -17   7  15     1475.88     1432.49     34.94 o 
 -15   7  15      142.86      141.97     19.29 o 
 -13   7  15       11.90       20.52     16.75 o 
 -11   7  15     1068.02      972.46     20.81 o 
  -9   7  15       34.58       33.97     13.64 o 
  -7   7  15       51.53       47.92     14.77 o 
  -5   7  15      726.71      663.70     16.59 o 
  -3   7  15        7.71       11.19     13.40 o 
  -1   7  15       42.15       37.10     13.24 o 
   1   7  15        6.94       -6.98     15.36 o 
   3   7  15        5.33       -7.06     21.68 o 
   5   7  15       71.59       53.62     16.91 o 
   7   7  15       17.27       14.26     22.64 o 
   9   7  15       29.96        4.03     38.62 o 
 -24   8  15      303.13      363.49     45.68 o 
 -22   8  15       99.50      138.34     40.94 o 
 -20   8  15      520.43      622.31     49.20 o 
 -18   8  15      587.43      604.23     29.91 o 
 -16   8  15      425.47      478.69     30.64 o 
 -14   8  15     2924.62     2849.52     30.58 o 
 -12   8  15     2058.16     1913.45     26.69 o 
 -10   8  15      752.08      702.17     24.18 o 
  -8   8  15     2104.40     1907.93     36.34 o 
  -6   8  15      649.64      557.79     17.47 o 
  -4   8  15      240.79      208.10     14.92 o 
  -2   8  15      717.28      633.16     16.58 o 
   0   8  15      188.02      119.66     14.08 o 
   2   8  15       84.94       25.14     15.97 o 
   4   8  15       87.17       46.48     18.53 o 
   6   8  15       10.11        5.41     25.63 o 
   8   8  15       38.70       -3.92     24.08 o 
 -25   9  15       70.50      108.71     44.32 o 
 -23   9  15      526.82      601.60     48.65 o 
 -21   9  15      439.39      528.97     45.33 o 
 -19   9  15      384.74      534.85     41.55 o 
 -17   9  15     2239.38     2493.73     42.77 o 
 -15   9  15      676.95      768.20     32.64 o 
 -13   9  15     1324.35     1420.63     25.64 o 
 -11   9  15     2147.61     2046.40     33.48 o 
  -9   9  15      328.33      291.74     19.27 o 
  -7   9  15     2631.03     2602.88     48.24 o 
  -5   9  15     1587.90     1464.66     21.60 o 
  -3   9  15      513.37      503.13     17.25 o 
  -1   9  15      994.68      921.08     18.67 o 
   1   9  15      201.80      153.19     14.56 o 
   3   9  15      263.54      255.67     16.23 o 
   5   9  15      173.89      138.18     19.59 o 
   7   9  15       85.89       38.47     27.08 o 
 -24  10  15      149.18      173.90     46.85 o 
 -22  10  15        0.05       49.37     42.73 o 
 -20  10  15      309.20      325.02     41.59 o 
 -18  10  15       55.05       78.66     29.62 o 
 -16  10  15       11.04       41.73     23.23 o 
 -14  10  15     1151.82     1214.31     27.51 o 
 -12  10  15       22.69       70.94     17.40 o 
 -10  10  15       21.16       -3.73     20.71 o 
  -8  10  15      456.59      444.60     20.08 o 
  -6  10  15      218.33      275.39     17.96 o 
  -4  10  15       77.35       29.32     15.21 o 
  -2  10  15       20.60       29.04     15.22 o 
   0  10  15      176.46      180.86     15.62 o 
   2  10  15       47.04       30.38     14.16 o 
   4  10  15       13.80       29.38     16.39 o 
   6  10  15       44.08       31.24     27.32 o 
 -23  11  15      210.42      230.42     44.28 o 
 -21  11  15      286.20      341.38     42.74 o 
 -19  11  15      644.51      663.81     36.19 o 
 -17  11  15      338.94      407.39     33.16 o 
 -15  11  15      460.24      466.88     26.36 o 
 -13  11  15     1173.75     1239.15     30.69 o 
 -11  11  15      205.60      157.69     18.94 o 
  -9  11  15      338.98      319.22     17.29 o 
  -7  11  15     2032.29     1994.97     25.34 o 
  -5  11  15      429.23      409.42     17.69 o 
  -3  11  15      470.45      430.73     17.24 o 
  -1  11  15     1312.84     1314.53     21.08 o 
   1  11  15      115.74      100.06     14.87 o 
   3  11  15      311.59      331.77     17.48 o 
   5  11  15      399.66      432.43     35.10 o 
   7  11  15       29.83       -4.83     41.38 o 
 -22  12  15       58.02       69.87     39.46 o 
 -20  12  15       37.65       53.31     38.84 o 
 -18  12  15      160.63      122.48     30.45 o 
 -16  12  15       88.07       70.37     21.64 o 
 -14  12  15      128.36      143.02     24.40 o 
 -12  12  15      198.35      165.40     19.86 o 
 -10  12  15       26.96      -14.50     23.13 o 
  -8  12  15      176.90      189.83     18.40 o 
  -6  12  15      407.19      422.36     19.63 o 
  -4  12  15       73.73       33.36     17.50 o 
  -2  12  15      104.08      169.02     18.96 o 
   0  12  15      305.20      309.61     18.67 o 
   2  12  15       40.37       33.07     16.73 o 
   4  12  15       46.81      132.14     21.70 o 
   6  12  15      137.38      130.24     32.69 o 
 -23  13  15        0.56        0.89     54.28 o 
 -21  13  15        7.06       -9.84     39.19 o 
 -19  13  15       34.19       24.63     30.39 o 
 -17  13  15        3.94       -1.71     26.23 o 
 -15  13  15        6.47      -10.39     19.60 o 
 -13  13  15        4.35      -11.72     18.96 o 
 -11  13  15        1.84      -15.73     22.76 o 
  -9  13  15        1.62       -6.74     24.69 o 
  -7  13  15      278.86      283.18     20.36 o 
  -5  13  15       86.84       69.64     17.91 o 
  -3  13  15      371.88      383.41     20.09 o 
  -1  13  15      492.66      567.66     21.64 o 
   1  13  15       25.56       14.12     16.90 o 
   3  13  15      410.42      443.64     21.74 o 
   5  13  15      272.49      342.64     35.16 o 
 -22  14  15       63.97       24.48     38.84 o 
 -20  14  15      113.12       76.20     32.30 o 
 -18  14  15      183.18      154.64     27.65 o 
 -16  14  15       90.70       65.82     24.65 o 
 -14  14  15       81.09       50.78     20.04 o 
 -12  14  15      231.87      224.25     20.97 o 
 -10  14  15       27.77       12.57     16.90 o 
  -8  14  15       55.58       63.41     18.02 o 
  -6  14  15      156.80      152.92     18.80 o 
  -4  14  15        3.89      -19.78     19.78 o 
  -2  14  15      173.89      260.22     21.96 o 
   0  14  15      108.12       73.54     20.11 o 
   2  14  15       22.06       20.67     21.90 o 
   4  14  15      222.25      332.47     26.30 o 
 -21  15  15        0.26       -0.21     33.00 o 
 -19  15  15        0.95      -15.61     32.30 o 
 -17  15  15        0.33      -24.54     35.49 o 
 -15  15  15        3.84        4.00     23.70 o 
 -13  15  15        1.35       36.31     22.29 o 
 -11  15  15       11.65       13.53     19.42 o 
  -9  15  15        8.57        6.07     19.49 o 
  -7  15  15      143.09      168.52     20.27 o 
  -5  15  15        9.16       -6.04     21.56 o 
  -3  15  15      200.89      191.99     21.17 o 
  -1  15  15       74.34       82.60     20.91 o 
   1  15  15        0.12       -9.67     29.33 o 
   3  15  15      151.26      199.55     23.22 o 
 -20  16  15      179.11      170.99     43.33 o 
 -18  16  15      202.70      228.20     31.01 o 
 -16  16  15       67.06       45.23     28.70 o 
 -14  16  15      327.17      359.88     30.26 o 
 -12  16  15      383.77      425.84     27.03 o 
 -10  16  15      118.70      113.09     22.12 o 
  -8  16  15      374.47      364.62     23.87 o 
  -6  16  15      107.82      108.10     22.11 o 
  -4  16  15       26.34       -2.55     21.95 o 
  -2  16  15      410.88      380.36     24.02 o 
   0  16  15       43.35       16.88     25.29 o 
   2  16  15       24.44       15.49     23.93 o 
 -19  17  15       12.72       76.42     42.87 o 
 -17  17  15        5.13       -6.79     35.02 o 
 -15  17  15       10.27       49.10     30.07 o 
 -13  17  15       92.54      199.09     30.65 o 
 -11  17  15        4.63       16.68     22.95 o 
  -9  17  15       16.31       62.61     22.85 o 
  -7  17  15       58.96      107.48     23.23 o 
  -5  17  15        3.21      -17.25     32.56 o 
  -3  17  15       79.32      109.02     27.52 o 
  -1  17  15       81.55       85.95     28.45 o 
   1  17  15        0.82      -33.67     35.21 o 
   3  17  15       26.64       59.06     63.57 o 
 -16  18  15      169.84      144.82     33.22 o 
 -14  18  15      315.90      373.01     34.26 o 
 -12  18  15      168.91      273.85     35.83 o 
 -10  18  15      254.21      252.96     29.46 o 
  -8  18  15      175.82      226.28     29.10 o 
  -6  18  15       48.37       17.10     28.30 o 
  -4  18  15       96.18      104.26     29.47 o 
  -2  18  15       37.86       69.84     32.17 o 
   0  18  15       28.46        2.12     27.70 o 
 -15  19  15       62.71       81.59     45.48 o 
 -13  19  15      162.23      214.86     34.37 o 
 -11  19  15       65.54       66.68     32.52 o 
  -9  19  15      230.72      224.44     30.86 o 
  -7  19  15      130.89      162.24     31.11 o 
  -5  19  15       90.97       89.29     29.17 o 
  -3  19  15      200.38      206.33     34.60 o 
 -10  20  15       10.72        3.75     70.83 o 
  -8  20  15        0.06      -10.30     34.19 o 
  -6  20  15        4.12        8.96     37.47 o 
  -7  21  15       53.98       37.91     58.05 o 
 -26   0  16      123.57      117.58     58.42 o 
 -24   0  16     1214.28     1458.07     81.78 o 
 -22   0  16      994.02     1134.85     73.26 o 
 -20   0  16      906.95      975.91     36.08 o 
 -18   0  16     5018.33     4989.28     51.39 o 
 -16   0  16     4412.79     4518.85     63.87 o 
 -14   0  16     5313.29     5298.19     61.36 o 
 -12   0  16     4217.09     4107.09     83.57 o 
 -10   0  16     3162.13     3182.45     39.79 o 
  -8   0  16     4001.54     3969.53     42.81 o 
  -6   0  16     1717.47     1634.33     26.60 o 
  -4   0  16     2161.04     1992.46     44.38 o 
  -2   0  16      217.98      176.22     23.06 o 
   0   0  16      195.36      166.50     22.25 o 
   2   0  16      411.38      352.15     23.64 o 
   4   0  16        8.57      -34.88     52.04 o 
   6   0  16      660.53      669.84     28.18 o 
   8   0  16      224.50      166.77     32.53 o 
 -25   1  16       15.70       60.88     41.65 o 
 -23   1  16      301.23      425.07     49.49 o 
 -21   1  16       60.86       96.92     29.37 o 
 -19   1  16       17.04       82.39     19.45 o 
 -17   1  16      336.51      461.65     19.51 o 
 -15   1  16       31.19      104.72     16.71 o 
 -13   1  16       50.01      122.09     16.50 o 
 -11   1  16      179.90      208.99     16.10 o 
  -9   1  16       26.87       54.39     14.77 o 
  -7   1  16       77.09       95.30     14.06 o 
  -5   1  16       60.32       75.61     11.88 o 
  -3   1  16       30.99       25.78     12.14 o 
  -1   1  16       55.37       43.29     14.30 o 
   1   1  16       90.15      101.99     15.64 o 
   3   1  16        5.69      -20.15     20.15 o 
   5   1  16        5.75        6.49     21.12 o 
   7   1  16       48.35       56.99     18.20 o 
   9   1  16        2.29      -31.83     61.37 o 
 -26   2  16       68.15       26.96     57.61 o 
 -24   2  16      348.98      363.05     44.89 o 
 -22   2  16       80.40       82.42     38.05 o 
 -20   2  16      386.81      421.97     21.50 o 
 -18   2  16     1615.26     1560.89     24.57 o 
 -16   2  16     1104.36     1127.98     21.76 o 
 -14   2  16     1951.53     1831.59     28.85 o 
 -12   2  16     1488.70     1416.21     27.89 o 
 -10   2  16     1373.02     1307.12     21.06 o 
  -8   2  16     1708.90     1642.13     20.45 o 
  -6   2  16     1339.18     1342.52     19.71 o 
  -4   2  16     1214.51     1133.08     22.73 o 
  -2   2  16      186.10      168.63     14.73 o 
   0   2  16      288.13      280.18     16.51 o 
   2   2  16      412.63      359.01     17.21 o 
   4   2  16      156.42      105.67     16.71 o 
   6   2  16      489.21      514.45     20.50 o 
   8   2  16      237.58      219.39     20.47 o 
 -25   3  16       67.26       30.07     40.80 o 
 -23   3  16      505.70      548.86     47.22 o 
 -21   3  16       47.37       17.24     33.89 o 
 -19   3  16       22.18       14.32     18.39 o 
 -17   3  16      294.53      245.39     20.10 o 
 -15   3  16        5.08      -14.19     24.61 o 
 -13   3  16       40.61       10.46     17.25 o 
 -11   3  16      497.66      452.04     18.20 o 
  -9   3  16        5.48      -10.41     14.21 o 
  -7   3  16      202.17      187.12     14.15 o 
  -5   3  16     1028.88      994.36     17.61 o 
  -3   3  16      139.96      146.35     14.38 o 
  -1   3  16      974.95      967.99     19.23 o 
   1   3  16     1027.57     1096.37     21.11 o 
   3   3  16       88.65      102.97     17.49 o 
   5   3  16      430.75      472.75     21.85 o 
   7   3  16      241.62      292.74     20.64 o 
 -26   4  16       13.04      -10.23     57.36 o 
 -22   4  16      198.26      147.61     38.69 o 
 -20   4  16       74.77       39.42     18.05 o 
 -18   4  16       26.55       -9.29     22.48 o 
 -16   4  16       61.23       -5.72     19.50 o 
 -14   4  16      377.43      331.37     19.41 o 
 -12   4  16       51.57       30.27     18.18 o 
 -10   4  16       25.26       13.52     15.06 o 
  -8   4  16      882.36      807.37     16.77 o 
  -6   4  16        4.12       10.75     13.71 o 
  -4   4  16      439.39      408.30     16.33 o 
  -2   4  16      119.20      124.70     15.04 o 
   0   4  16       17.42       84.27     17.24 o 
   2   4  16      621.30      626.22     20.79 o 
   4   4  16      163.73      177.94     17.92 o 
   6   4  16       46.72       93.64     18.68 o 
   8   4  16      189.06      240.18     30.62 o 
 -25   5  16       46.98       22.45     41.53 o 
 -23   5  16      161.31      133.60     42.34 o 
 -21   5  16       37.40       38.82     33.78 o 
 -19   5  16       34.94        6.71     26.37 o 
 -17   5  16       43.06        4.14     18.93 o 
 -15   5  16       13.88      -18.36     25.27 o 
 -13   5  16       99.61       64.67     19.50 o 
 -11   5  16      444.68      399.18     23.38 o 
  -9   5  16       50.83       40.66     13.07 o 
  -7   5  16      292.63      284.96     14.98 o 
  -5   5  16     1550.23     1424.99     21.46 o 
  -3   5  16     1193.66     1185.20     20.51 o 
  -1   5  16     1181.22     1169.78     24.36 o 
   1   5  16     1557.02     1608.70     25.26 o 
   3   5  16      745.86      807.76     21.46 o 
   5   5  16      431.14      469.37     21.52 o 
   7   5  16      298.38      375.80     23.48 o 
 -24   6  16        2.19       -2.85     57.63 o 
 -22   6  16      299.56      276.43     56.23 o 
 -20   6  16       10.92       21.22     22.65 o 
 -18   6  16       10.88       -7.66     28.33 o 
 -16   6  16      449.12      392.86     23.57 o 
 -14   6  16      146.90       63.66     30.11 o 
 -12   6  16     1197.44     1129.86     37.00 o 
 -10   6  16      635.39      556.78     20.35 o 
  -8   6  16      367.68      298.05     24.83 o 
  -6   6  16     1272.23     1276.94     21.09 o 
  -4   6  16       54.85       58.46     14.11 o 
  -2   6  16        0.09        4.92     13.79 o 
   0   6  16      530.41      539.28     19.52 o 
   2   6  16       10.25       31.63     18.87 o 
   4   6  16       54.56       68.32     17.96 o 
   6   6  16       39.09       52.89     22.15 o 
   8   6  16        0.18      -16.64     66.61 o 
 -25   7  16      266.61      337.46     46.15 o 
 -23   7  16      319.85      349.51     44.20 o 
 -21   7  16      391.64      464.99     44.66 o 
 -19   7  16      944.23      930.10     36.96 o 
 -17   7  16      260.56      195.66     27.32 o 
 -15   7  16      370.74      302.59     20.97 o 
 -13   7  16     1607.85     1494.95     26.02 o 
 -11   7  16      394.21      401.52     19.68 o 
  -9   7  16      950.64      850.70     27.46 o 
  -7   7  16     1362.11     1246.12     29.81 o 
  -5   7  16      223.68      232.31     15.33 o 
  -3   7  16     1070.95      994.99     18.51 o 
  -1   7  16      754.40      722.99     17.70 o 
   1   7  16      278.66      266.74     19.79 o 
   3   7  16      415.43      378.99     19.77 o 
   5   7  16       68.02       49.10     19.74 o 
   7   7  16       42.91       36.01     28.28 o 
 -24   8  16      187.79      275.85     45.49 o 
 -22   8  16      488.80      627.04     49.26 o 
 -20   8  16      165.82      263.43     31.71 o 
 -18   8  16      894.10      938.19     34.19 o 
 -16   8  16      719.91      708.19     25.99 o 
 -14   8  16      448.32      539.30     21.53 o 
 -12   8  16     3470.05     3471.85     55.33 o 
 -10   8  16     1049.31      995.32     24.08 o 
  -8   8  16      413.33      475.65     19.80 o 
  -6   8  16     2138.83     2039.43     28.53 o 
  -4   8  16      305.61      275.45     15.42 o 
  -2   8  16      306.38      294.87     15.74 o 
   0   8  16      722.56      706.88     19.14 o 
   2   8  16       60.46       45.30     18.76 o 
   4   8  16      159.64      121.93     17.61 o 
   6   8  16      188.85      139.84     29.57 o 
 -23   9  16      119.30      214.07     44.96 o 
 -21   9  16      536.46      705.30     61.99 o 
 -19   9  16      537.37      583.20     32.56 o 
 -17   9  16       28.43       86.64     27.83 o 
 -15   9  16      887.64      882.04     28.02 o 
 -13   9  16      352.38      384.63     20.71 o 
 -11   9  16       51.30       85.07     19.48 o 
  -9   9  16     1577.78     1478.70     36.88 o 
  -7   9  16      149.79      144.23     17.01 o 
  -5   9  16        7.72        5.34     15.35 o 
  -3   9  16      402.56      343.43     16.13 o 
  -1   9  16       42.95       51.23     14.79 o 
   1   9  16        2.90       -9.89     18.70 o 
   3   9  16       97.02       58.86     18.61 o 
   5   9  16        1.32      -14.38     23.82 o 
 -24  10  16      255.72      264.62     67.10 o 
 -22  10  16      464.14      598.99     48.09 o 
 -20  10  16      608.45      670.02     47.70 o 
 -18  10  16      492.42      457.49     33.01 o 
 -16  10  16     1073.19     1089.42     34.83 o 
 -14  10  16     1008.57     1126.16     26.93 o 
 -12  10  16     1005.91     1008.35     22.19 o 
 -10  10  16     1074.67     1051.28     24.58 o 
  -8  10  16      824.30      793.72     20.41 o 
  -6  10  16      645.37      589.88     19.00 o 
  -4  10  16      206.23      149.37     15.56 o 
  -2  10  16      594.67      552.10     17.60 o 
   0  10  16      311.97      269.87     16.15 o 
   2  10  16       33.25       18.24     17.67 o 
   4  10  16      261.75      253.40     23.06 o 
   6  10  16      102.00       55.68     55.74 o 
 -23  11  16       10.84       18.74     40.31 o 
 -21  11  16        3.42       41.98     39.32 o 
 -19  11  16        0.99       11.51     35.41 o 
 -17  11  16      101.62      100.97     26.07 o 
 -15  11  16        5.91       38.52     19.75 o 
 -13  11  16       12.49        1.68     20.95 o 
 -11  11  16       24.54       17.69     20.16 o 
  -9  11  16       60.16       48.99     20.37 o 
  -7  11  16        1.76       -9.56     18.28 o 
  -5  11  16       46.78       22.09     15.50 o 
  -3  11  16       88.57       75.19     15.58 o 
  -1  11  16        6.93       19.27     16.14 o 
   1  11  16        0.87      -22.68     22.68 o 
   3  11  16       41.03       41.85     21.80 o 
   5  11  16       33.60       50.04     32.38 o 
 -22  12  16       17.74        1.07     52.47 o 
 -20  12  16       85.15       38.07     39.15 o 
 -18  12  16        2.78       18.42     43.46 o 
 -16  12  16       63.94       68.09     20.36 o 
 -14  12  16       72.50       87.18     22.80 o 
 -12  12  16       60.12       31.17     23.90 o 
 -10  12  16       65.67       61.52     20.12 o 
  -8  12  16      183.09      187.68     17.85 o 
  -6  12  16      177.56      145.40     18.07 o 
  -4  12  16       50.34       30.37     18.36 o 
  -2  12  16      509.38      520.55     21.57 o 
   0  12  16      143.79      118.45     17.54 o 
   2  12  16       76.94       55.14     20.21 o 
   4  12  16      421.68      486.60     41.15 o 
 -21  13  16       19.17        1.01     59.40 o 
 -19  13  16       56.70        4.06     36.23 o 
 -17  13  16       97.42       54.94     22.04 o 
 -15  13  16       59.19       48.43     19.49 o 
 -13  13  16       32.75        6.36     24.38 o 
 -11  13  16       26.33       12.75     23.09 o 
  -9  13  16       19.15        5.59     17.78 o 
  -7  13  16      120.84      113.67     19.22 o 
  -5  13  16       17.80       -1.90     18.31 o 
  -3  13  16        5.36       24.07     18.66 o 
  -1  13  16      158.22      179.39     18.69 o 
   1  13  16       15.70      -15.19     18.72 o 
   3  13  16       18.93       70.71     26.43 o 
 -22  14  16        6.90       -8.30     53.55 o 
 -20  14  16        5.87      -25.12     51.50 o 
 -18  14  16       13.20       -7.92     46.21 o 
 -16  14  16        0.72      -13.46     40.46 o 
 -14  14  16       32.65       35.09     23.22 o 
 -12  14  16        0.58      -21.33     21.33 o 
 -10  14  16        8.38       -1.53     18.59 o 
  -8  14  16       48.52       77.78     19.34 o 
  -6  14  16        2.38       -1.84     20.41 o 
  -4  14  16      112.63      106.78     20.19 o 
  -2  14  16       83.73      104.88     20.02 o 
   0  14  16        3.33      -13.38     20.07 o 
   2  14  16      111.57      121.45     22.44 o 
 -21  15  16       65.14       47.34     56.90 o 
 -19  15  16      166.17      109.85     35.27 o 
 -17  15  16       65.98       15.94     34.81 o 
 -15  15  16      217.99      221.22     26.85 o 
 -13  15  16      298.67      254.59     26.35 o 
 -11  15  16       82.58      101.96     24.57 o 
  -9  15  16      339.66      374.50     22.31 o 
  -7  15  16      336.15      363.57     22.83 o 
  -5  15  16      102.25       83.07     20.83 o 
  -3  15  16      367.11      390.33     25.86 o 
  -1  15  16      147.78      129.39     22.38 o 
   1  15  16       61.70       40.21     21.42 o 
   3  15  16      211.40      340.08     66.28 o 
 -20  16  16        2.62       58.75     58.84 o 
 -18  16  16        2.19      -17.69     63.86 o 
 -16  16  16       68.79       65.70     31.36 o 
 -14  16  16        6.21       40.18     26.41 o 
 -12  16  16        0.19        9.00     34.80 o 
 -10  16  16        2.60       35.66     23.92 o 
  -8  16  16       89.67      180.47     24.41 o 
  -6  16  16        0.30       -8.64     32.57 o 
  -4  16  16        7.60       57.43     24.75 o 
  -2  16  16       38.84       52.04     22.79 o 
   0  16  16        3.92      -20.33     21.72 o 
   2  16  16       25.56      102.83     63.80 o 
 -17  17  16      176.41      157.46     32.67 o 
 -15  17  16      479.27      559.68     36.35 o 
 -13  17  16      204.39      252.93     45.02 o 
 -11  17  16      282.25      251.34     29.09 o 
  -9  17  16      379.68      405.29     28.11 o 
  -7  17  16      157.71      139.50     25.32 o 
  -5  17  16      237.01      226.85     29.53 o 
  -3  17  16      135.23      138.96     28.70 o 
  -1  17  16       61.90       38.01     28.16 o 
 -16  18  16        0.15       55.11     62.83 o 
 -14  18  16       89.93      166.72     39.84 o 
 -12  18  16       17.09       12.40     32.53 o 
 -10  18  16       68.22       63.18     29.47 o 
  -8  18  16      164.25      191.45     31.08 o 
  -6  18  16       22.91       40.19     43.83 o 
  -4  18  16      104.03       90.29     28.98 o 
  -2  18  16       63.44       78.87     45.26 o 
 -11  19  16       47.01       -1.44     48.04 o 
  -9  19  16       48.81       32.16     29.88 o 
  -7  19  16       27.21        0.98     31.35 o 
  -5  19  16       22.62       -5.62     45.45 o 
  -8  20  16       70.26       40.57     62.15 o 
 -25   1  17      447.76      569.33     47.98 o 
 -23   1  17      815.77      875.15     65.81 o 
 -21   1  17       25.18        5.95     19.16 o 
 -19   1  17     1220.23     1325.01     26.68 o 
 -17   1  17     1468.48     1489.10     24.43 o 
 -15   1  17      990.92     1039.29     27.56 o 
 -13   1  17     4281.50     4220.06     34.09 o 
 -11   1  17     1703.33     1611.97     23.38 o 
  -9   1  17     1381.76     1371.68     22.25 o 
  -7   1  17     2029.45     2020.80     25.34 o 
  -5   1  17     1099.07     1095.20     20.88 o 
  -3   1  17     1675.37     1634.40     27.83 o 
  -1   1  17     1028.28      996.83     24.99 o 
   1   1  17      389.11      377.21     17.77 o 
   3   1  17      156.43      101.41     16.75 o 
   5   1  17      193.14      201.54     21.12 o 
   7   1  17      137.88       88.12     36.36 o 
 -26   2  17       59.31       27.39     39.87 o 
 -24   2  17      445.38      532.37     63.90 o 
 -22   2  17      150.44      139.55     38.05 o 
 -20   2  17       65.65       42.12     17.33 o 
 -18   2  17      513.12      487.07     19.86 o 
 -16   2  17        6.95       11.87     17.58 o 
 -14   2  17       55.18       65.87     17.21 o 
 -12   2  17       96.83      101.83     17.07 o 
 -10   2  17        0.71       -9.86     15.26 o 
  -8   2  17       27.32       44.18     15.71 o 
  -6   2  17        6.10       20.59     13.03 o 
  -4   2  17       45.88       39.37     15.51 o 
  -2   2  17        6.27       54.17     18.13 o 
   0   2  17      117.33      116.46     16.42 o 
   2   2  17        2.35       -5.44     17.54 o 
   4   2  17       58.62       33.63     18.04 o 
   6   2  17      142.04      152.26     21.00 o 
 -25   3  17       27.20       54.08     41.81 o 
 -23   3  17       67.86       62.37     39.47 o 
 -21   3  17        3.54       -5.66     22.12 o 
 -19   3  17      100.25       86.79     18.73 o 
 -17   3  17      115.32       89.56     19.55 o 
 -15   3  17      322.02      323.60     17.62 o 
 -13   3  17     2279.02     2221.10     31.83 o 
 -11   3  17      180.18      147.34     16.01 o 
  -9   3  17      363.79      336.68     17.18 o 
  -7   3  17     1490.14     1479.35     23.99 o 
  -5   3  17      401.61      377.22     16.06 o 
  -3   3  17     1767.45     1676.17     25.96 o 
  -1   3  17      596.82      574.05     23.60 o 
   1   3  17      262.00      248.42     18.79 o 
   3   3  17      445.23      423.20     20.76 o 
   5   3  17        5.01       22.80     20.11 o 
   7   3  17      146.54      161.53     37.55 o 
 -24   4  17      218.28      174.54     42.52 o 
 -22   4  17      156.10      118.56     39.11 o 
 -20   4  17       85.99       45.19     19.15 o 
 -18   4  17      557.54      543.87     19.66 o 
 -16   4  17        1.55        0.53     22.24 o 
 -14   4  17        3.81       -8.57     18.53 o 
 -12   4  17      654.36      605.70     20.61 o 
 -10   4  17       17.44      -10.71     16.26 o 
  -8   4  17      331.59      334.66     16.54 o 
  -6   4  17      864.99      832.00     24.93 o 
  -4   4  17       13.93        3.05     15.20 o 
  -2   4  17      343.73      332.91     19.64 o 
   0   4  17      614.35      612.25     24.34 o 
   2   4  17      227.94      243.32     19.45 o 
   4   4  17      420.99      450.49     20.63 o 
   6   4  17      329.10      423.29     26.43 o 
 -25   5  17       37.31        4.77     40.76 o 
 -23   5  17        0.34       -8.59     56.43 o 
 -21   5  17        4.09      -11.24     28.72 o 
 -19   5  17        0.04      -10.35     29.47 o 
 -17   5  17      246.60      195.67     27.21 o 
 -15   5  17      119.54       58.46     19.28 o 
 -13   5  17       21.41       11.84     23.92 o 
 -11   5  17      703.05      639.56     21.59 o 
  -9   5  17       30.21        6.10     17.09 o 
  -7   5  17      190.94      231.67     16.91 o 
  -5   5  17       56.68       36.33     15.52 o 
  -3   5  17      327.24      269.18     18.60 o 
  -1   5  17      157.58      186.03     21.62 o 
   1   5  17        3.35       28.62     19.21 o 
   3   5  17       12.41       22.75     18.28 o 
   5   5  17       60.44       95.72     21.56 o 
 -24   6  17      184.61      164.61     42.92 o 
 -22   6  17      212.15      187.20     41.29 o 
 -20   6  17      559.98      601.80     27.19 o 
 -18   6  17      579.43      516.89     30.53 o 
 -16   6  17      124.00       75.97     19.70 o 
 -14   6  17      504.64      396.83     22.45 o 
 -12   6  17      456.17      396.75     20.44 o 
 -10   6  17      423.37      368.85     20.62 o 
  -8   6  17     1189.52     1148.06     25.25 o 
  -6   6  17      642.91      696.33     20.23 o 
  -4   6  17      284.24      255.37     16.55 o 
  -2   6  17      282.53      275.45     17.92 o 
   0   6  17      343.48      379.00     23.61 o 
   2   6  17      416.58      460.68     22.10 o 
   4   6  17      297.91      316.73     22.16 o 
   6   6  17      218.55      182.55     36.32 o 
 -25   7  17        0.30       20.73     57.87 o 
 -23   7  17       33.02       48.45     41.44 o 
 -21   7  17       82.16      147.40     31.45 o 
 -19   7  17      276.92      335.62     29.37 o 
 -17   7  17      622.32      662.85     27.34 o 
 -15   7  17      226.97      237.74     21.12 o 
 -13   7  17      777.17      767.36     26.95 o 
 -11   7  17     1908.27     1982.63     29.64 o 
  -9   7  17      361.69      385.45     19.40 o 
  -7   7  17     1484.23     1484.02     23.81 o 
  -5   7  17     1226.06     1204.58     28.58 o 
  -3   7  17       10.55        0.40     15.00 o 
  -1   7  17     1053.45     1033.76     22.97 o 
   1   7  17      495.17      502.39     23.35 o 
   3   7  17       22.62       39.19     17.86 o 
   5   7  17      244.08      262.46     26.75 o 
 -24   8  17      105.80      118.29     42.32 o 
 -22   8  17      257.70      314.03     44.13 o 
 -20   8  17      673.32      749.84     37.81 o 
 -18   8  17      315.43      329.55     29.46 o 
 -16   8  17      488.23      516.29     29.81 o 
 -14   8  17      517.65      471.62     21.56 o 
 -12   8  17       76.20       77.81     19.56 o 
 -10   8  17      601.41      554.90     22.29 o 
  -8   8  17      727.13      699.16     21.58 o 
  -6   8  17        5.23       39.04     16.48 o 
  -4   8  17      169.41      114.49     15.10 o 
  -2   8  17      191.16      181.03     16.50 o 
   0   8  17        4.58       24.06     18.60 o 
   2   8  17      162.52      138.22     18.56 o 
   4   8  17      130.83      112.40     22.66 o 
 -23   9  17      151.07      161.46     51.78 o 
 -21   9  17      461.72      612.88     49.06 o 
 -19   9  17      565.57      629.86     33.10 o 
 -17   9  17      708.30      714.21     33.04 o 
 -15   9  17      955.97      984.77     26.63 o 
 -13   9  17      468.24      486.76     21.55 o 
 -11   9  17     1013.08     1025.52     24.73 o 
  -9   9  17      781.53      860.01     22.17 o 
  -7   9  17      528.36      524.18     20.03 o 
  -5   9  17      602.93      576.58     18.59 o 
  -3   9  17      173.06      171.30     15.63 o 
  -1   9  17      485.68      512.66     20.08 o 
   1   9  17      218.53      181.24     19.75 o 
   3   9  17       80.14       77.88     19.53 o 
   5   9  17      215.71      142.26     63.46 o 
 -22  10  17       11.03       75.38     40.59 o 
 -20  10  17       61.93       60.03     31.77 o 
 -18  10  17       21.36       14.96     31.31 o 
 -16  10  17       63.62      100.05     25.03 o 
 -14  10  17       92.05       85.99     20.28 o 
 -12  10  17       18.63        6.45     16.42 o 
 -10  10  17      211.29      188.93     18.73 o 
  -8  10  17      297.05      278.46     18.42 o 
  -6  10  17        4.33       -7.96     15.64 o 
  -4  10  17      121.49       91.53     15.20 o 
  -2  10  17       79.53       63.07     15.14 o 
   0  10  17        0.99       -6.19     17.16 o 
   2  10  17      123.15       84.82     22.23 o 
   4  10  17       28.97       16.14     30.53 o 
 -23  11  17       34.84      -11.45     53.10 o 
 -21  11  17      203.84      231.19     41.09 o 
 -19  11  17       88.75       65.53     29.85 o 
 -17  11  17      213.30      226.99     30.26 o 
 -15  11  17      250.61      255.18     26.35 o 
 -13  11  17       57.76       55.22     19.72 o 
 -11  11  17      212.85      227.79     21.26 o 
  -9  11  17      206.75      199.23     19.68 o 
  -7  11  17      198.74      189.33     18.63 o 
  -5  11  17      143.72      125.62     18.48 o 
  -3  11  17      267.40      290.27     18.14 o 
  -1  11  17      264.35      217.25     18.55 o 
   1  11  17       92.53       69.22     22.37 o 
   3  11  17      243.69      268.97     26.24 o 
 -22  12  17        4.11       -4.22     40.14 o 
 -20  12  17        0.21      -24.58     39.61 o 
 -18  12  17       11.61       -4.25     30.94 o 
 -16  12  17        1.54       -3.12     25.85 o 
 -14  12  17        4.24        8.65     23.04 o 
 -12  12  17       10.84       -5.75     21.84 o 
 -10  12  17       29.35       20.74     18.39 o 
  -8  12  17       29.41       35.85     17.77 o 
  -6  12  17        7.74       -4.27     19.91 o 
  -4  12  17       11.06       10.88     19.18 o 
  -2  12  17       18.26       34.53     17.72 o 
   0  12  17        6.28       -2.84     20.37 o 
   2  12  17       28.14       56.77     26.49 o 
 -21  13  17       84.15       52.98     34.47 o 
 -19  13  17        1.46      -26.77     48.60 o 
 -17  13  17        1.46       18.06     49.51 o 
 -15  13  17      249.90      252.42     26.74 o 
 -13  13  17        1.15       -8.53     23.10 o 
 -11  13  17       20.52       19.38     23.50 o 
  -9  13  17      193.49      213.39     22.09 o 
  -7  13  17        1.89      -11.21     22.32 o 
  -5  13  17      164.64      157.73     20.83 o 
  -3  13  17      196.32      213.38     19.90 o 
  -1  13  17       49.22       36.68     18.30 o 
   1  13  17      140.93      119.83     23.87 o 
 -20  14  17       64.43       65.03     34.18 o 
 -18  14  17        0.59      -36.95     61.79 o 
 -16  14  17       91.59      108.86     27.49 o 
 -14  14  17      314.51      350.53     28.47 o 
 -12  14  17       26.27       11.44     24.27 o 
 -10  14  17      240.23      289.47     23.80 o 
  -8  14  17      278.38      263.36     22.66 o 
  -6  14  17       82.96       85.56     21.19 o 
  -4  14  17      423.07      563.73     25.47 o 
  -2  14  17      190.45      172.63     19.97 o 
   0  14  17       44.97       29.55     20.08 o 
 -17  15  17        6.29       -4.11     43.66 o 
 -15  15  17       13.66       91.73     29.05 o 
 -13  15  17        8.67       25.44     26.90 o 
 -11  15  17       14.48       44.29     23.25 o 
  -9  15  17       18.21      111.61     23.15 o 
  -7  15  17       14.45        6.69     23.96 o 
  -5  15  17       19.59       47.95     22.78 o 
  -3  15  17       18.83       48.66     24.30 o 
  -1  15  17        0.01       -4.71     23.08 o 
   1  15  17        3.64       51.90     63.05 o 
 -16  16  17      324.24      412.69     35.96 o 
 -14  16  17      373.18      464.45     36.95 o 
 -12  16  17      215.83      202.54     29.56 o 
 -10  16  17      419.92      482.12     31.04 o 
  -8  16  17      250.06      279.39     27.65 o 
  -6  16  17      302.76      358.37     27.82 o 
  -4  16  17      317.78      325.89     26.91 o 
  -2  16  17       87.54       89.27     24.51 o 
 -15  17  17       63.77      207.37     48.68 o 
 -13  17  17       52.57       64.17     29.08 o 
 -11  17  17        4.46       29.68     28.66 o 
  -9  17  17       85.36      118.98     26.66 o 
  -7  17  17       34.97       18.99     28.71 o 
  -5  17  17       30.81       57.23     27.97 o 
  -3  17  17       39.10       45.62     35.22 o 
 -12  18  17       57.01      -16.91     49.81 o 
 -10  18  17      147.58      108.07     39.14 o 
  -8  18  17       46.87       74.86     33.53 o 
  -6  18  17       45.70       12.41     37.49 o 
  -9  19  17       43.62       23.82     63.39 o 
 -24   0  18      567.08      652.87     72.72 o 
 -22   0  18      113.27       64.01     38.93 o 
 -20   0  18      254.54      241.81     30.76 o 
 -18   0  18     1011.61      984.53     32.58 o 
 -16   0  18        3.57        5.61     24.06 o 
 -14   0  18      500.80      504.89     27.83 o 
 -12   0  18     2181.67     2217.76     39.30 o 
 -10   0  18      126.87      115.88     20.41 o 
  -8   0  18     1519.45     1451.94     56.15 o 
  -6   0  18     1231.25     1218.98     32.40 o 
  -4   0  18      313.54      340.49     31.32 o 
  -2   0  18     2367.53     2591.38     54.66 o 
   0   0  18      712.44      775.98     33.14 o 
   2   0  18      266.72      267.35     26.34 o 
   4   0  18      586.28      686.63     37.64 o 
 -25   1  18       84.72      161.47     44.10 o 
 -23   1  18       19.67       42.70     40.06 o 
 -21   1  18        2.53      -13.14     33.75 o 
 -19   1  18      114.72      105.44     17.79 o 
 -17   1  18       29.38        7.99     16.20 o 
 -15   1  18       36.84       16.96     15.60 o 
 -13   1  18       21.05       50.06     17.52 o 
 -11   1  18        8.08       -9.82     16.66 o 
  -9   1  18      122.09      108.05     15.89 o 
  -7   1  18       28.83       42.51     17.21 o 
  -5   1  18       27.72       18.60     19.66 o 
  -3   1  18       28.36       50.70     21.43 o 
  -1   1  18        7.84       69.54     19.24 o 
   1   1  18       29.47       24.02     17.62 o 
   3   1  18       20.63       25.58     18.51 o 
   5   1  18       51.02       81.12     31.54 o 
 -24   2  18      355.64      482.53     62.25 o 
 -22   2  18      177.69      172.57     33.06 o 
 -20   2  18      157.53      162.27     19.37 o 
 -18   2  18      741.36      771.52     21.71 o 
 -16   2  18       14.59        7.21     15.68 o 
 -14   2  18      739.08      795.05     21.26 o 
 -12   2  18     1416.79     1396.87     24.27 o 
 -10   2  18      320.31      289.43     18.17 o 
  -8   2  18     1901.50     1899.63     33.21 o 
  -6   2  18      661.74      592.41     22.26 o 
  -4   2  18      633.04      667.01     25.18 o 
  -2   2  18     1632.14     1676.87     30.53 o 
   0   2  18      495.24      487.42     23.40 o 
   2   2  18      450.11      481.50     21.01 o 
   4   2  18      155.30      171.30     21.20 o 
 -25   3  18      225.67      239.36     43.91 o 
 -23   3  18      182.51      200.65     43.07 o 
 -21   3  18       24.35      -10.19     24.99 o 
 -19   3  18      584.61      598.97     22.86 o 
 -17   3  18      381.70      372.86     19.06 o 
 -15   3  18       28.21       30.54     16.04 o 
 -13   3  18      431.21      454.69     19.45 o 
 -11   3  18       37.39       11.08     15.79 o 
  -9   3  18        1.76        2.84     17.32 o 
  -7   3  18      362.28      348.04     17.11 o 
  -5   3  18       12.37        2.37     18.89 o 
  -3   3  18        0.90       17.14     19.61 o 
  -1   3  18       85.97       85.51     21.29 o 
   1   3  18       10.31       -3.54     20.02 o 
   3   3  18      103.07       96.90     18.48 o 
   5   3  18      209.51      245.22     33.93 o 
 -24   4  18       72.87      125.82     42.43 o 
 -22   4  18      208.88      159.60     40.34 o 
 -20   4  18       90.16       78.13     21.05 o 
 -18   4  18       67.39       83.90     18.18 o 
 -16   4  18        6.54       22.10     19.14 o 
 -14   4  18      226.14      269.02     18.47 o 
 -12   4  18      143.80      122.35     17.59 o 
 -10   4  18       49.37       22.18     17.74 o 
  -8   4  18      480.11      464.01     18.28 o 
  -6   4  18        1.07       16.82     17.06 o 
  -4   4  18       56.30       23.46     18.78 o 
  -2   4  18      412.12      411.03     23.62 o 
   0   4  18       20.00       13.25     20.52 o 
   2   4  18      124.26      102.69     19.74 o 
   4   4  18        6.20       25.84     22.34 o 
 -25   5  18      183.25      187.62     62.04 o 
 -23   5  18      201.33      211.56     42.72 o 
 -21   5  18      171.13      168.19     24.44 o 
 -19   5  18      767.73      812.49     26.74 o 
 -17   5  18      604.41      636.70     21.22 o 
 -15   5  18      828.72      848.85     24.06 o 
 -13   5  18     1353.91     1362.59     26.08 o 
 -11   5  18      236.62      204.34     18.66 o 
  -9   5  18      632.91      607.90     20.18 o 
  -7   5  18     1192.24     1121.14     22.48 o 
  -5   5  18      103.02       93.46     16.80 o 
  -3   5  18      158.26       96.62     17.94 o 
  -1   5  18      343.42      347.41     23.22 o 
   1   5  18       79.84       41.41     20.32 o 
   3   5  18      175.85      142.70     20.76 o 
   5   5  18      231.06      314.87     72.67 o 
 -24   6  18        1.38       -4.93     41.13 o 
 -22   6  18       48.20       -4.81     39.36 o 
 -20   6  18       14.01       29.63     21.40 o 
 -18   6  18      111.23      174.34     27.83 o 
 -16   6  18      134.99      150.51     21.53 o 
 -14   6  18      435.11      462.31     23.42 o 
 -12   6  18      215.68      241.47     19.13 o 
 -10   6  18      142.29      132.34     18.03 o 
  -8   6  18      746.25      846.66     21.76 o 
  -6   6  18      986.43     1077.78     22.89 o 
  -4   6  18      178.56      166.91     18.25 o 
  -2   6  18      158.95      172.11     20.82 o 
   0   6  18      209.28      217.82     22.30 o 
   2   6  18        0.04       -6.48     20.54 o 
   4   6  18       53.49       72.53     25.07 o 
 -23   7  18       81.31      109.75     41.52 o 
 -21   7  18      219.47      229.86     27.32 o 
 -19   7  18      189.04      149.70     28.47 o 
 -17   7  18      489.02      545.64     27.14 o 
 -15   7  18      524.83      540.63     24.41 o 
 -13   7  18      296.62      323.71     23.07 o 
 -11   7  18      415.93      445.10     19.11 o 
  -9   7  18      361.80      342.20     18.81 o 
  -7   7  18      300.56      352.04     19.15 o 
  -5   7  18      216.65      218.83     18.13 o 
  -3   7  18      149.85      133.31     17.65 o 
  -1   7  18       43.17       53.66     20.14 o 
   1   7  18       63.17       41.43     19.25 o 
   3   7  18      171.36      166.08     22.46 o 
 -24   8  18       71.40       50.09     57.82 o 
 -22   8  18       52.02       38.57     40.35 o 
 -20   8  18      210.65      191.77     29.88 o 
 -18   8  18      168.78      202.50     35.63 o 
 -16   8  18      581.65      649.88     27.63 o 
 -14   8  18      418.79      429.71     27.56 o 
 -12   8  18      374.05      391.55     20.00 o 
 -10   8  18      492.04      530.65     20.57 o 
  -8   8  18      440.59      487.45     19.47 o 
  -6   8  18     1295.05     1352.43     35.20 o 
  -4   8  18      332.94      358.27     18.95 o 
  -2   8  18      254.46      284.75     20.54 o 
   0   8  18      420.78      420.57     22.33 o 
   2   8  18       18.88       15.34     18.84 o 
   4   8  18      150.20      139.85     42.32 o 
 -23   9  18        5.46       -9.84     40.15 o 
 -21   9  18       13.55       21.74     40.37 o 
 -19   9  18        7.20      -20.91     26.95 o 
 -17   9  18       61.93       57.71     26.36 o 
 -15   9  18      128.52      147.53     24.00 o 
 -13   9  18       33.13       12.91     16.89 o 
 -11   9  18      119.69      117.45     18.74 o 
  -9   9  18      356.44      325.77     19.19 o 
  -7   9  18       76.06       72.07     16.70 o 
  -5   9  18      186.16      185.98     17.62 o 
  -3   9  18      260.69      269.66     17.70 o 
  -1   9  18        2.86      -12.39     20.27 o 
   1   9  18       34.02       29.97     18.48 o 
   3   9  18      133.02      145.90     31.04 o 
 -22  10  18       96.00       70.59     40.94 o 
 -20  10  18      223.57      186.91     31.87 o 
 -18  10  18       44.93        3.12     29.59 o 
 -16  10  18      206.69      235.70     25.78 o 
 -14  10  18      215.02      184.45     21.44 o 
 -12  10  18       46.16       22.79     18.97 o 
 -10  10  18      291.71      313.78     21.28 o 
  -8  10  18      110.27      115.20     17.41 o 
  -6  10  18      155.67      173.58     17.55 o 
  -4  10  18      496.43      601.27     19.57 o 
  -2  10  18      184.37      157.86     20.10 o 
   0  10  18      146.65      106.60     24.05 o 
   2  10  18      157.97      205.11     26.91 o 
 -21  11  18        5.64       14.24     39.39 o 
 -19  11  18       23.14        3.22     29.42 o 
 -17  11  18       38.05        1.24     28.03 o 
 -15  11  18       48.96       41.92     21.52 o 
 -13  11  18        0.05      -11.69     24.70 o 
 -11  11  18       94.64       82.01     19.91 o 
  -9  11  18      126.61      132.52     20.01 o 
  -7  11  18       67.27       58.09     19.29 o 
  -5  11  18      160.62      168.33     18.72 o 
  -3  11  18       20.24       49.00     17.43 o 
  -1  11  18        1.06        9.94     25.25 o 
   1  11  18       14.24       27.46     26.87 o 
 -22  12  18      152.35       73.11     56.15 o 
 -20  12  18      114.75       79.24     28.53 o 
 -18  12  18        4.25      -21.25     39.80 o 
 -16  12  18      296.71      322.19     28.91 o 
 -14  12  18       97.04       94.89     24.91 o 
 -12  12  18       23.30        7.87     21.28 o 
 -10  12  18      383.68      380.68     22.73 o 
  -8  12  18       19.62       -5.52     19.59 o 
  -6  12  18       73.81       70.73     19.00 o 
  -4  12  18      449.61      458.92     22.59 o 
  -2  12  18       59.69       23.77     19.93 o 
   0  12  18      118.32      113.07     24.48 o 
 -19  13  18       25.55      -17.23     54.50 o 
 -17  13  18        0.26       56.88     54.45 o 
 -15  13  18       83.57      112.55     27.43 o 
 -13  13  18       31.00       14.98     28.07 o 
 -11  13  18       79.43      132.80     23.39 o 
  -9  13  18      139.09      156.13     23.67 o 
  -7  13  18        0.77      -19.67     27.14 o 
  -5  13  18       64.64      101.61     22.22 o 
  -3  13  18      121.14      112.59     20.41 o 
  -1  13  18       23.26      -11.20     23.76 o 
 -16  14  18      167.33      225.46     30.40 o 
 -14  14  18        6.00        6.58     26.66 o 
 -12  14  18        3.81        9.21     23.86 o 
 -10  14  18       60.14      137.66     25.51 o 
  -8  14  18       13.27        6.98     23.46 o 
  -6  14  18       27.42       42.68     23.66 o 
  -4  14  18        9.73       48.50     20.59 o 
  -2  14  18        0.08      -17.95     21.32 o 
 -17  15  18       92.09      121.84     46.89 o 
 -15  15  18      350.88      429.92     37.46 o 
 -13  15  18      139.98      149.19     26.64 o 
 -11  15  18      372.46      489.80     29.57 o 
  -9  15  18      372.84      450.96     28.82 o 
  -7  15  18       98.49       76.70     23.62 o 
  -5  15  18      218.61      282.54     24.73 o 
  -3  15  18      145.88      129.41     23.01 o 
 -14  16  18       36.25       58.86     33.35 o 
 -12  16  18       16.09       12.83     28.38 o 
 -10  16  18       22.79       91.24     29.17 o 
  -8  16  18       70.96      102.96     26.68 o 
  -6  16  18       26.15       38.41     24.86 o 
  -4  16  18       10.71       61.69     31.25 o 
 -11  17  18      152.30      128.42     37.95 o 
  -9  17  18      144.97      169.45     48.33 o 
  -7  17  18       24.42       -4.11     36.40 o 
  -5  17  18       85.51       80.37     64.59 o 
 -23   1  19       50.05       30.11     40.27 o 
 -21   1  19       19.84       -9.39     26.81 o 
 -19   1  19      313.60      350.37     19.88 o 
 -17   1  19      118.47       95.57     17.41 o 
 -15   1  19       25.35        8.68     16.60 o 
 -13   1  19     1085.36     1161.39     24.26 o 
 -11   1  19      205.63      161.80     17.09 o 
  -9   1  19      401.13      400.05     19.46 o 
  -7   1  19     1496.69     1511.80     27.29 o 
  -5   1  19       49.54       18.99     20.46 o 
  -3   1  19      456.91      525.81     25.78 o 
  -1   1  19      594.16      645.64     25.63 o 
   1   1  19      151.57      155.20     21.78 o 
   3   1  19      732.22      881.90     34.66 o 
 -24   2  19       97.83       70.17     42.59 o 
 -22   2  19       25.62        0.58     32.25 o 
 -20   2  19      188.77      166.48     20.78 o 
 -18   2  19      139.82      144.93     18.50 o 
 -16   2  19        0.51       -7.21     17.22 o 
 -14   2  19      306.83      317.09     19.25 o 
 -12   2  19      142.12      150.37     19.89 o 
 -10   2  19       29.37        7.38     16.36 o 
  -8   2  19      136.72      188.24     19.55 o 
  -6   2  19       45.39       30.01     21.60 o 
  -4   2  19       21.27       -7.88     22.22 o 
  -2   2  19      177.68      194.07     22.11 o 
   0   2  19        9.99        0.18     20.31 o 
   2   2  19       28.99       35.06     21.30 o 
 -23   3  19      197.27      239.61     43.95 o 
 -21   3  19      112.54      106.23     24.37 o 
 -19   3  19      310.35      415.54     23.01 o 
 -17   3  19      527.53      571.69     24.13 o 
 -15   3  19      181.19      205.52     18.20 o 
 -13   3  19      453.01      523.92     26.84 o 
 -11   3  19      370.20      362.07     19.86 o 
  -9   3  19      436.32      387.17     18.76 o 
  -7   3  19      469.75      436.73     21.22 o 
  -5   3  19        5.09        6.65     24.22 o 
  -3   3  19       70.99       40.14     22.29 o 
  -1   3  19      151.31      157.38     22.06 o 
   1   3  19       51.36       34.12     20.13 o 
   3   3  19      151.99      154.39     31.52 o 
 -24   4  19      397.58      485.08     48.32 o 
 -22   4  19      227.93      240.44     36.81 o 
 -20   4  19      729.18      796.58     27.03 o 
 -18   4  19      713.11      839.20     23.33 o 
 -16   4  19      482.01      536.79     21.18 o 
 -14   4  19     1067.21     1123.28     26.54 o 
 -12   4  19      572.71      626.40     22.14 o 
 -10   4  19      162.42      143.62     16.58 o 
  -8   4  19      549.14      550.03     20.42 o 
  -6   4  19      377.46      381.00     18.76 o 
  -4   4  19      170.41      117.59     20.95 o 
  -2   4  19      490.33      481.27     24.58 o 
   0   4  19       75.97       57.89     20.96 o 
   2   4  19        1.83       -6.63     26.15 o 
 -23   5  19      101.60      128.45     43.29 o 
 -21   5  19       31.09       60.36     24.99 o 
 -19   5  19        1.00       83.69     22.82 o 
 -17   5  19      270.47      316.24     20.52 o 
 -15   5  19        8.47       80.00     18.68 o 
 -13   5  19       18.08       76.94     20.30 o 
 -11   5  19        9.21        1.00     17.87 o 
  -9   5  19        7.49       19.86     16.99 o 
  -7   5  19        2.54       10.65     17.32 o 
  -5   5  19       95.70       98.40     18.56 o 
  -3   5  19       40.32       44.55     20.11 o 
  -1   5  19       38.69       48.50     21.07 o 
   1   5  19        1.29      -22.66     24.69 o 
   3   5  19       16.07        0.48     44.21 o 
 -24   6  19      205.37      307.48     62.07 o 
 -22   6  19      287.57      328.07     45.46 o 
 -20   6  19      291.83      324.72     24.80 o 
 -18   6  19      426.85      541.01     31.55 o 
 -16   6  19      584.87      609.46     23.38 o 
 -14   6  19      472.83      521.36     25.73 o 
 -12   6  19      298.70      340.47     18.80 o 
 -10   6  19      314.25      313.05     18.74 o 
  -8   6  19      462.87      491.48     20.18 o 
  -6   6  19      331.53      304.86     20.03 o 
  -4   6  19      429.79      437.54     21.69 o 
  -2   6  19      422.62      444.95     23.14 o 
   0   6  19       69.10       45.62     19.95 o 
   2   6  19       40.83        9.49     21.74 o 
 -23   7  19        1.23      -10.82     55.34 o 
 -21   7  19       31.78       14.10     24.11 o 
 -19   7  19       57.08       42.71     22.12 o 
 -17   7  19        1.42      -19.18     22.20 o 
 -15   7  19      267.59      314.97     23.70 o 
 -13   7  19      222.25      221.78     18.24 o 
 -11   7  19      123.65      126.44     16.39 o 
  -9   7  19      422.37      431.10     19.78 o 
  -7   7  19      119.03      133.75     17.58 o 
  -5   7  19      121.97      144.34     19.49 o 
  -3   7  19      289.91      356.13     22.39 o 
  -1   7  19      187.90      215.17     21.48 o 
   1   7  19       38.60       33.24     18.97 o 
 -22   8  19       26.01       -9.73     41.45 o 
 -20   8  19        1.32      -18.33     33.29 o 
 -18   8  19        4.70      -12.75     37.63 o 
 -16   8  19       45.74       12.15     26.07 o 
 -14   8  19        5.95       -4.19     17.51 o 
 -12   8  19       71.61       67.26     16.53 o 
 -10   8  19       83.86       78.06     16.99 o 
  -8   8  19       84.04      101.82     17.21 o 
  -6   8  19      335.67      372.72     19.21 o 
  -4   8  19      415.84      435.01     21.57 o 
  -2   8  19      154.25      174.19     21.35 o 
   0   8  19      116.02      125.56     21.11 o 
   2   8  19      118.23       91.06     34.87 o 
 -21   9  19       97.90       34.40     32.06 o 
 -19   9  19       43.26       -4.06     31.29 o 
 -17   9  19        0.65       10.57     58.75 o 
 -15   9  19      168.97      182.16     21.71 o 
 -13   9  19      124.37      101.71     17.90 o 
 -11   9  19      142.78      148.14     18.27 o 
  -9   9  19      252.54      249.64     18.14 o 
  -7   9  19       78.47       82.83     17.36 o 
  -5   9  19      164.34      258.35     20.52 o 
  -3   9  19      219.38      258.85     22.50 o 
  -1   9  19      154.46      148.38     21.23 o 
   1   9  19      155.20      237.21     32.61 o 
 -22  10  19        0.15      -10.36     54.68 o 
 -20  10  19       66.45       32.32     28.80 o 
 -18  10  19       11.55      -19.15     40.69 o 
 -16  10  19       38.03       32.10     28.22 o 
 -14  10  19       19.35       -9.88     21.64 o 
 -12  10  19       30.57       15.58     19.29 o 
 -10  10  19       92.31      117.81     20.79 o 
  -8  10  19        0.17       -5.64     19.07 o 
  -6  10  19      244.19      243.38     20.42 o 
  -4  10  19      206.96      243.07     23.25 o 
  -2  10  19       14.05        1.62     23.83 o 
   0  10  19       65.91       91.03     28.23 o 
 -21  11  19      226.01      177.37     56.93 o 
 -19  11  19       54.24        1.20     42.75 o 
 -17  11  19       86.93       58.60     29.91 o 
 -15  11  19      333.74      349.12     25.76 o 
 -13  11  19       51.10       12.73     21.93 o 
 -11  11  19      416.88      418.54     23.85 o 
  -9  11  19      259.92      273.86     22.32 o 
  -7  11  19        3.12       -4.33     18.84 o 
  -5  11  19      393.69      439.45     23.02 o 
  -3  11  19       60.88       42.66     21.26 o 
  -1  11  19       25.05       12.74     27.00 o 
 -20  12  19      105.02      217.07     60.37 o 
 -18  12  19        4.65       -4.97     35.96 o 
 -16  12  19       14.28       64.55     28.05 o 
 -14  12  19       44.88       16.26     27.11 o 
 -12  12  19        2.03       28.19     20.92 o 
 -10  12  19       66.88      144.47     22.39 o 
  -8  12  19       10.29       -4.69     21.73 o 
  -6  12  19        0.09       30.84     20.07 o 
  -4  12  19       18.77       14.49     21.49 o 
  -2  12  19        0.65      -27.97     33.64 o 
 -19  13  19       76.59       61.62     58.68 o 
 -17  13  19      252.21      319.26     31.55 o 
 -15  13  19      207.92      215.13     30.46 o 
 -13  13  19       66.92       38.54     24.98 o 
 -11  13  19      266.53      308.32     27.06 o 
  -9  13  19       89.84       84.13     24.41 o 
  -7  13  19        4.32        6.90     25.02 o 
  -5  13  19       30.65       34.90     20.25 o 
  -3  13  19        0.58        6.03     28.88 o 
 -16  14  19      215.32      321.17     32.14 o 
 -14  14  19      113.01      125.52     29.60 o 
 -12  14  19       86.71       78.06     26.37 o 
 -10  14  19      294.25      389.19     28.53 o 
  -8  14  19      129.11      108.80     25.55 o 
  -6  14  19       97.71       86.86     21.50 o 
  -4  14  19      116.75      115.31     24.82 o 
 -15  15  19        2.12       53.13     66.86 o 
 -13  15  19        0.38       -0.51     41.19 o 
 -11  15  19       21.93       67.31     26.39 o 
  -9  15  19        0.92       50.23     26.13 o 
  -7  15  19       27.58       13.55     30.63 o 
  -5  15  19        1.90       21.97     35.70 o 
 -12  16  19       29.96      -13.19     56.85 o 
 -10  16  19      173.81      208.72     60.53 o 
 -22   0  20       12.47       -6.93     59.34 o 
 -20   0  20       20.54       16.32     38.40 o 
 -18   0  20       20.69        8.72     29.31 o 
 -16   0  20       11.91      -17.58     25.42 o 
 -14   0  20      223.98      228.09     27.96 o 
 -12   0  20      311.75      303.16     29.00 o 
 -10   0  20       71.20       39.95     22.36 o 
  -8   0  20      783.57      795.97     34.97 o 
  -6   0  20      440.23      440.23     35.83 o 
  -4   0  20      129.50      126.56     32.61 o 
  -2   0  20      558.73      590.74     40.09 o 
   0   0  20      188.39      266.53     36.07 o 
 -21   1  20       24.86       -3.35     24.61 o 
 -19   1  20       63.02       29.99     18.31 o 
 -17   1  20        5.84      -11.57     22.57 o 
 -15   1  20       67.23       39.91     18.41 o 
 -13   1  20      115.44       86.39     20.64 o 
 -11   1  20       11.46       -9.23     19.29 o 
  -9   1  20       76.34       78.92     18.61 o 
  -7   1  20       89.47      123.11     22.32 o 
  -5   1  20       29.66       16.25     21.43 o 
  -3   1  20       39.19       33.10     23.06 o 
  -1   1  20       36.79       80.38     23.58 o 
   1   1  20       26.73       38.04     26.01 o 
 -24   2  20       19.35      -17.90     59.90 o 
 -22   2  20       94.10       75.36     29.23 o 
 -20   2  20       66.87       73.78     20.95 o 
 -18   2  20       86.50      111.05     19.10 o 
 -16   2  20      165.80      159.42     19.21 o 
 -14   2  20      187.42      239.19     21.73 o 
 -12   2  20      255.37      252.13     18.70 o 
 -10   2  20      125.91      110.11     18.20 o 
  -8   2  20      362.97      414.39     21.76 o 
  -6   2  20      197.46      168.91     21.69 o 
  -4   2  20       73.14       60.95     22.44 o 
  -2   2  20      304.24      329.20     26.04 o 
   0   2  20       30.45       14.10     21.51 o 
 -23   3  20      104.62      146.31     35.99 o 
 -21   3  20      461.92      558.03     30.21 o 
 -19   3  20      509.43      587.67     24.44 o 
 -17   3  20      197.72      252.72     20.13 o 
 -15   3  20      728.19      784.17     23.17 o 
 -13   3  20      550.94      586.15     22.40 o 
 -11   3  20      165.44      180.47     17.23 o 
  -9   3  20      636.16      640.55     23.04 o 
  -7   3  20      323.07      342.12     23.54 o 
  -5   3  20       59.87       25.48     20.38 o 
  -3   3  20      313.63      333.11     25.32 o 
  -1   3  20      121.24      115.05     21.74 o 
   1   3  20       20.04       28.02     34.07 o 
 -22   4  20      133.22      225.35     48.77 o 
 -20   4  20        0.37       99.43     23.50 o 
 -18   4  20      221.11      339.36     20.91 o 
 -16   4  20      189.21      231.49     20.31 o 
 -14   4  20        3.11       62.29     20.40 o 
 -12   4  20      335.35      348.22     18.84 o 
 -10   4  20       16.25       23.58     17.99 o 
  -8   4  20        0.93       18.09     19.94 o 
  -6   4  20      124.08       86.46     20.48 o 
  -4   4  20        0.25      -13.55     22.16 o 
  -2   4  20        6.18        4.29     24.57 o 
   0   4  20        0.10       -7.46     27.53 o 
 -23   5  20      304.47      440.56     47.92 o 
 -21   5  20      517.08      564.97     30.49 o 
 -19   5  20      587.36      682.96     27.25 o 
 -17   5  20      590.33      684.36     23.28 o 
 -15   5  20      524.21      579.70     24.42 o 
 -13   5  20      493.48      572.97     23.10 o 
 -11   5  20      499.54      523.41     19.87 o 
  -9   5  20      388.31      344.44     19.50 o 
  -7   5  20      266.79      275.67     20.85 o 
  -5   5  20      127.58       98.34     20.98 o 
  -3   5  20      249.77      246.50     23.36 o 
  -1   5  20      152.11      105.20     21.33 o 
   1   5  20       25.28      -25.28     43.38 o 
 -22   6  20       25.02       29.78     34.91 o 
 -20   6  20       93.72       92.52     23.34 o 
 -18   6  20        6.40       41.29     22.53 o 
 -16   6  20       20.24       49.95     20.52 o 
 -14   6  20       20.20       43.35     17.68 o 
 -12   6  20       76.41       60.33     16.73 o 
 -10   6  20       16.24       13.10     16.59 o 
  -8   6  20       27.32       12.42     17.61 o 
  -6   6  20       39.83       12.05     18.88 o 
  -4   6  20       23.34       30.09     21.21 o 
  -2   6  20       35.19       33.01     21.97 o 
   0   6  20        6.21        2.74     29.86 o 
 -23   7  20       98.58       78.94     56.32 o 
 -21   7  20       67.47       42.34     23.15 o 
 -19   7  20       39.67       39.62     22.62 o 
 -17   7  20      132.76      112.53     23.04 o 
 -15   7  20      111.87      102.01     19.07 o 
 -13   7  20       80.55       69.37     18.69 o 
 -11   7  20      193.04      201.64     17.49 o 
  -9   7  20      127.80      126.40     18.00 o 
  -7   7  20       92.74       82.87     18.88 o 
  -5   7  20      284.20      297.40     23.28 o 
  -3   7  20      206.20      203.13     23.03 o 
  -1   7  20      156.54      169.72     21.68 o 
 -20   8  20      101.72       48.44     23.12 o 
 -18   8  20        1.87        1.48     40.85 o 
 -16   8  20        3.81      -18.51     30.80 o 
 -14   8  20       69.57       32.47     18.43 o 
 -12   8  20       17.54        1.21     17.38 o 
 -10   8  20      124.38      128.29     18.08 o 
  -8   8  20      108.39       83.34     17.50 o 
  -6   8  20        2.12       15.91     19.18 o 
  -4   8  20      199.66      250.75     23.89 o 
  -2   8  20       79.43       89.51     22.57 o 
   0   8  20       40.16      130.08     44.60 o 
 -21   9  20        1.36      -33.94     44.80 o 
 -19   9  20       37.45       -8.98     34.82 o 
 -17   9  20       31.15       -7.43     33.75 o 
 -15   9  20        1.83       -1.42     31.70 o 
 -13   9  20        1.05      -14.77     23.67 o 
 -11   9  20       69.81       48.60     18.18 o 
  -9   9  20       15.91       37.54     17.91 o 
  -7   9  20       57.69       61.35     19.37 o 
  -5   9  20      170.80      198.01     25.37 o 
  -3   9  20       16.68       25.75     24.71 o 
  -1   9  20      157.33      222.38     46.35 o 
 -20  10  20       88.93       85.09     36.04 o 
 -18  10  20       35.64      -11.07     33.77 o 
 -16  10  20      164.46      144.22     31.12 o 
 -14  10  20      123.67       86.83     23.36 o 
 -12  10  20       68.60       66.43     18.73 o 
 -10  10  20      303.62      350.76     22.22 o 
  -8  10  20      119.26      112.65     20.36 o 
  -6  10  20      169.82      222.45     23.25 o 
  -4  10  20      173.32      164.89     25.99 o 
  -2  10  20       34.66       63.27     36.59 o 
 -19  11  20       25.39       16.74     42.59 o 
 -17  11  20        0.06       20.39     44.11 o 
 -15  11  20       87.87       84.85     25.07 o 
 -13  11  20       22.37       33.11     24.20 o 
 -11  11  20        2.82       44.18     19.37 o 
  -9  11  20      126.20      180.57     21.37 o 
  -7  11  20       14.32       24.02     20.47 o 
  -5  11  20        7.26       27.87     22.74 o 
  -3  11  20        8.81      -32.46     66.88 o 
 -18  12  20      220.85      253.52     64.78 o 
 -16  12  20      300.40      379.44     31.80 o 
 -14  12  20      140.45      129.69     29.75 o 
 -12  12  20      201.76      187.63     24.21 o 
 -10  12  20      264.36      317.50     23.04 o 
  -8  12  20       73.95       73.12     21.08 o 
  -6  12  20      108.87      106.89     25.03 o 
  -4  12  20       55.55       14.84     43.01 o 
 -15  13  20      161.62      208.79     35.04 o 
 -13  13  20       76.39       81.75     26.86 o 
 -11  13  20      103.20      206.44     26.88 o 
  -9  13  20      137.33      168.92     24.69 o 
  -7  13  20      116.05      114.00     27.57 o 
  -5  13  20       93.58       67.50     40.65 o 
 -12  14  20       65.18       47.18     43.05 o 
 -10  14  20       70.19      128.30     32.79 o 
  -8  14  20        7.48       -9.10     59.95 o 
 -23   1  21       33.16       13.93     41.56 o 
 -21   1  21      198.84      219.03     25.38 o 
 -19   1  21        9.61      -12.41     24.25 o 
 -17   1  21       41.95       14.13     19.55 o 
 -15   1  21       57.67       54.49     21.94 o 
 -13   1  21        1.06       -7.77     21.39 o 
 -11   1  21       87.39       60.84     18.56 o 
  -9   1  21      214.57      239.41     22.43 o 
  -7   1  21      280.72      321.06     24.54 o 
  -5   1  21      213.77      221.17     24.46 o 
  -3   1  21      240.73      287.76     26.39 o 
  -1   1  21      175.64      203.87     45.47 o 
 -22   2  21       86.88      137.67     26.89 o 
 -20   2  21      204.60      229.86     23.01 o 
 -18   2  21       77.58       86.82     19.51 o 
 -16   2  21      503.28      575.39     25.57 o 
 -14   2  21      582.52      621.52     23.84 o 
 -12   2  21      132.75      142.97     19.20 o 
 -10   2  21      456.32      511.16     22.27 o 
  -8   2  21      357.59      367.29     23.04 o 
  -6   2  21       77.18       80.16     21.99 o 
  -4   2  21      126.05      112.30     24.52 o 
  -2   2  21      102.94      131.11     24.77 o 
 -23   3  21       69.40      100.61     43.92 o 
 -21   3  21      106.29      155.00     27.77 o 
 -19   3  21       26.78       55.45     21.24 o 
 -17   3  21       83.94      103.39     22.27 o 
 -15   3  21       11.66       75.76     22.80 o 
 -13   3  21        5.15        5.14     18.61 o 
 -11   3  21      144.67      151.55     19.65 o 
  -9   3  21        1.67       10.83     18.96 o 
  -7   3  21      111.12       78.35     22.03 o 
  -5   3  21       97.96       68.37     22.41 o 
  -3   3  21       22.00       21.60     22.60 o 
  -1   3  21       40.11      -11.78     42.53 o 
 -22   4  21      258.25      325.21     33.37 o 
 -20   4  21      340.86      427.86     26.40 o
[truncated: 9,552 more chars]
